# Supplementary material for: Adverse event profile differences between maribavir and valganciclovir: findings from the FDA adverse event reporting system
Source: Front Pharmacol. 2025 May 26;16:1518258. doi: 10.3389/fphar.2025.1518258 (PMC12146299; doi:10.3389/fphar.2025.1518258)
Supplement: Supplementary file 2 [file Table1.xlsx]

## Sheet: Sheet 1
Supplementary Tables S1.Signal strength of Malibavir AEs at the preferred term level in the FAERS database.
PT	number	soc_name_en	ROR(95%Cl)	PRR(χ2)	95%Cl of PRR	EBGM(EBGM05)	IC(IC025)
HOSPITALISATION	164	SURGICAL AND MEDICAL PROCEDURES	19.2 ( 16.41 - 22.47 )	18.29 ( 2676.76 )	18.14-18.44	18.22 ( 15.97 )	4.19 ( 2.52 )
DYSGEUSIA	133	NERVOUS SYSTEM DISORDERS	40.59 ( 34.1 - 48.32 )	38.98 ( 4884.44 )	38.81-39.15	38.65 ( 33.41 )	5.27 ( 3.61 )
TASTE DISORDER	127	NERVOUS SYSTEM DISORDERS	65.23 ( 54.56 - 77.99 )	62.74 ( 7613.8 )	62.57-62.91	61.88 ( 53.29 )	5.95 ( 4.28 )
DEATH	120	GENERAL DISORDERS AND ADMINISTRATION SITE CONDITIONS	2.79 ( 2.33 - 3.35 )	2.73 ( 132.76 )	2.55-2.9	2.72 ( 2.34 )	1.45 ( -0.22 )
FATIGUE	105	GENERAL DISORDERS AND ADMINISTRATION SITE CONDITIONS	2.48 ( 2.04 - 3.01 )	2.43 ( 89.59 )	2.24-2.62	2.43 ( 2.07 )	1.28 ( -0.39 )
CYTOMEGALOVIRUS INFECTION	80	INFECTIONS AND INFESTATIONS	104.51 ( 83.51 - 130.79 )	101.97 ( 7822.33 )	101.75-102.19	99.72 ( 82.66 )	6.64 ( 4.97 )
VIRAL LOAD INCREASED	71	INVESTIGATIONS	351.98 ( 275.81 - 449.18 )	344.35 ( 22572.49 )	344.11-344.59	319.83 ( 260.79 )	8.32 ( 6.65 )
DIARRHOEA	69	GASTROINTESTINAL DISORDERS	2.06 ( 1.62 - 2.61 )	2.03 ( 36.65 )	1.8-2.27	2.03 ( 1.67 )	1.02 ( -0.64 )
NAUSEA	63	GASTROINTESTINAL DISORDERS	1.77 ( 1.38 - 2.27 )	1.75 ( 20.66 )	1.51-2	1.75 ( 1.42 )	0.81 ( -0.86 )
OFF LABEL USE	59	INJURY, POISONING AND PROCEDURAL COMPLICATIONS	0.92 ( 0.71 - 1.19 )	0.92 ( 0.44 )	0.67-1.17	0.92 ( 0.74 )	-0.12 ( -1.79 )
DRUG RESISTANCE	57	GENERAL DISORDERS AND ADMINISTRATION SITE CONDITIONS	41.2 ( 31.67 - 53.59 )	40.5 ( 2176.94 )	40.24-40.75	40.14 ( 32.21 )	5.33 ( 3.66 )
PRODUCT USE ISSUE	51	INJURY, POISONING AND PROCEDURAL COMPLICATIONS	4.75 ( 3.6 - 6.27 )	4.69 ( 148.53 )	4.42-4.96	4.69 ( 3.72 )	2.23 ( 0.56 )
DRUG INEFFECTIVE	48	GENERAL DISORDERS AND ADMINISTRATION SITE CONDITIONS	0.68 ( 0.51 - 0.9 )	0.68 ( 7.34 )	0.4-0.96	0.68 ( 0.54 )	-0.55 ( -2.22 )
CYTOMEGALOVIRUS INFECTION REACTIVATION	41	INFECTIONS AND INFESTATIONS	106.69 ( 78.12 - 145.69 )	105.36 ( 4141.25 )	105.05-105.67	102.96 ( 79.33 )	6.69 ( 5.02 )
CYTOMEGALOVIRUS TEST POSITIVE	41	INVESTIGATIONS	556.49 ( 401.61 - 771.1 )	549.52 ( 19994.53 )	549.2-549.84	489.55 ( 372.62 )	8.94 ( 7.26 )
PRODUCT DOSE OMISSION ISSUE	37	INJURY, POISONING AND PROCEDURAL COMPLICATIONS	1.13 ( 0.81 - 1.56 )	1.12 ( 0.52 )	0.8-1.45	1.12 ( 0.86 )	0.17 ( -1.5 )
CYTOMEGALOVIRUS VIRAEMIA	33	INFECTIONS AND INFESTATIONS	124.56 ( 87.99 - 176.33 )	123.31 ( 3896.54 )	122.97-123.66	120.03 ( 89.74 )	6.91 ( 5.24 )
COVID-19	33	INFECTIONS AND INFESTATIONS	1.11 ( 0.79 - 1.57 )	1.11 ( 0.37 )	0.77-1.45	1.11 ( 0.83 )	0.15 ( -1.52 )
THERAPY INTERRUPTED	30	SURGICAL AND MEDICAL PROCEDURES	4.05 ( 2.83 - 5.81 )	4.03 ( 68.34 )	3.67-4.38	4.02 ( 2.98 )	2.01 ( 0.34 )
NO ADVERSE EVENT	29	GENERAL DISORDERS AND ADMINISTRATION SITE CONDITIONS	2.83 ( 1.96 - 4.08 )	2.81 ( 33.98 )	2.45-3.18	2.81 ( 2.07 )	1.49 ( -0.18 )
PNEUMONIA	28	INFECTIONS AND INFESTATIONS	1.85 ( 1.28 - 2.69 )	1.84 ( 10.88 )	1.48-2.21	1.84 ( 1.35 )	0.88 ( -0.78 )
PRODUCT DISTRIBUTION ISSUE	26	PRODUCT ISSUES	38.08 ( 25.85 - 56.11 )	37.79 ( 923.61 )	37.4-38.17	37.48 ( 27.1 )	5.23 ( 3.56 )
FEELING ABNORMAL	26	GENERAL DISORDERS AND ADMINISTRATION SITE CONDITIONS	2.38 ( 1.62 - 3.5 )	2.37 ( 20.65 )	1.99-2.75	2.37 ( 1.72 )	1.24 ( -0.42 )
VOMITING	26	GASTROINTESTINAL DISORDERS	1.27 ( 0.87 - 1.87 )	1.27 ( 1.52 )	0.89-1.65	1.27 ( 0.92 )	0.35 ( -1.32 )
WHITE BLOOD CELL COUNT DECREASED	26	INVESTIGATIONS	4.02 ( 2.74 - 5.92 )	4 ( 58.57 )	3.62-4.38	4 ( 2.89 )	2 ( 0.33 )
PYREXIA	24	GENERAL DISORDERS AND ADMINISTRATION SITE CONDITIONS	1.38 ( 0.92 - 2.07 )	1.38 ( 2.52 )	0.98-1.78	1.38 ( 0.99 )	0.46 ( -1.2 )
DYSPNOEA	23	RESPIRATORY, THORACIC AND MEDIASTINAL DISORDERS	0.86 ( 0.57 - 1.3 )	0.86 ( 0.51 )	0.46-1.27	0.86 ( 0.61 )	-0.21 ( -1.88 )
ANAEMIA	22	BLOOD AND LYMPHATIC SYSTEM DISORDERS	2.6 ( 1.71 - 3.96 )	2.59 ( 21.59 )	2.18-3.01	2.59 ( 1.83 )	1.37 ( -0.29 )
HAEMOGLOBIN DECREASED	21	INVESTIGATIONS	4.53 ( 2.95 - 6.96 )	4.51 ( 57.37 )	4.08-4.94	4.51 ( 3.15 )	2.17 ( 0.5 )
ASTHENIA	21	GENERAL DISORDERS AND ADMINISTRATION SITE CONDITIONS	1.2 ( 0.78 - 1.84 )	1.19 ( 0.67 )	0.77-1.62	1.19 ( 0.83 )	0.26 ( -1.41 )
PRODUCT AVAILABILITY ISSUE	21	PRODUCT ISSUES	8.6 ( 5.6 - 13.22 )	8.55 ( 139.93 )	8.13-8.98	8.54 ( 5.96 )	3.09 ( 1.43 )
MALAISE	20	GENERAL DISORDERS AND ADMINISTRATION SITE CONDITIONS	1.06 ( 0.68 - 1.64 )	1.06 ( 0.06 )	0.62-1.49	1.06 ( 0.73 )	0.08 ( -1.59 )
SEPSIS	20	INFECTIONS AND INFESTATIONS	4.07 ( 2.62 - 6.31 )	4.05 ( 45.93 )	3.61-4.49	4.05 ( 2.8 )	2.02 ( 0.35 )
WEIGHT DECREASED	19	INVESTIGATIONS	1.28 ( 0.82 - 2.01 )	1.28 ( 1.17 )	0.83-1.73	1.28 ( 0.88 )	0.36 ( -1.31 )
URINARY TRACT INFECTION	17	INFECTIONS AND INFESTATIONS	1.85 ( 1.15 - 2.98 )	1.84 ( 6.57 )	1.37-2.32	1.84 ( 1.24 )	0.88 ( -0.78 )
ACUTE KIDNEY INJURY	17	RENAL AND URINARY DISORDERS	1.85 ( 1.15 - 2.98 )	1.85 ( 6.61 )	1.37-2.32	1.85 ( 1.24 )	0.88 ( -0.78 )
DIZZINESS	16	NERVOUS SYSTEM DISORDERS	0.72 ( 0.44 - 1.17 )	0.72 ( 1.75 )	0.23-1.21	0.72 ( 0.48 )	-0.47 ( -2.14 )
ILLNESS	16	GENERAL DISORDERS AND ADMINISTRATION SITE CONDITIONS	1.35 ( 0.83 - 2.21 )	1.35 ( 1.44 )	0.86-1.84	1.35 ( 0.89 )	0.43 ( -1.24 )
RENAL DISORDER	16	RENAL AND URINARY DISORDERS	6.77 ( 4.14 - 11.07 )	6.74 ( 78.16 )	6.25-7.23	6.73 ( 4.46 )	2.75 ( 1.08 )
MEMORY IMPAIRMENT	15	NERVOUS SYSTEM DISORDERS	2.11 ( 1.27 - 3.51 )	2.11 ( 8.75 )	1.6-2.61	2.11 ( 1.38 )	1.08 ( -0.59 )
DECREASED APPETITE	15	METABOLISM AND NUTRITION DISORDERS	1.25 ( 0.75 - 2.07 )	1.25 ( 0.73 )	0.74-1.75	1.25 ( 0.82 )	0.32 ( -1.35 )
INFECTION	15	INFECTIONS AND INFESTATIONS	1.88 ( 1.13 - 3.12 )	1.88 ( 6.16 )	1.37-2.38	1.88 ( 1.23 )	0.91 ( -0.76 )
PERIPHERAL SWELLING	15	GENERAL DISORDERS AND ADMINISTRATION SITE CONDITIONS	1.48 ( 0.89 - 2.45 )	1.47 ( 2.29 )	0.97-1.98	1.47 ( 0.96 )	0.56 ( -1.11 )
FALL	14	INJURY, POISONING AND PROCEDURAL COMPLICATIONS	0.89 ( 0.53 - 1.5 )	0.89 ( 0.19 )	0.37-1.41	0.89 ( 0.57 )	-0.17 ( -1.83 )
INCORRECT DOSE ADMINISTERED	14	INJURY, POISONING AND PROCEDURAL COMPLICATIONS	1 ( 0.59 - 1.69 )	1 ( 0 )	0.48-1.52	1 ( 0.64 )	0 ( -1.67 )
INSURANCE ISSUE	14	SOCIAL CIRCUMSTANCES	13.58 ( 8.03 - 22.98 )	13.53 ( 162.02 )	13.01-14.05	13.49 ( 8.69 )	3.75 ( 2.09 )
AGEUSIA	14	NERVOUS SYSTEM DISORDERS	11.01 ( 6.51 - 18.62 )	10.97 ( 126.54 )	10.44-11.49	10.94 ( 7.05 )	3.45 ( 1.78 )
GASTROINTESTINAL DISORDER	13	GASTROINTESTINAL DISORDERS	2 ( 1.16 - 3.46 )	2 ( 6.52 )	1.46-2.54	2 ( 1.27 )	1 ( -0.67 )
HEADACHE	13	NERVOUS SYSTEM DISORDERS	0.44 ( 0.25 - 0.76 )	0.44 ( 9.25 )	-0.1-0.98	0.44 ( 0.28 )	-1.18 ( -2.84 )
RENAL FAILURE	13	RENAL AND URINARY DISORDERS	2.12 ( 1.23 - 3.66 )	2.12 ( 7.66 )	1.57-2.66	2.12 ( 1.34 )	1.08 ( -0.59 )
PAIN	13	GENERAL DISORDERS AND ADMINISTRATION SITE CONDITIONS	0.3 ( 0.17 - 0.51 )	0.3 ( 21.54 )	-0.24-0.84	0.3 ( 0.19 )	-1.74 ( -3.4 )
COUGH	13	RESPIRATORY, THORACIC AND MEDIASTINAL DISORDERS	0.82 ( 0.47 - 1.41 )	0.82 ( 0.53 )	0.27-1.36	0.82 ( 0.52 )	-0.29 ( -1.96 )
CONDITION AGGRAVATED	12	GENERAL DISORDERS AND ADMINISTRATION SITE CONDITIONS	0.59 ( 0.34 - 1.04 )	0.59 ( 3.36 )	0.03-1.16	0.59 ( 0.37 )	-0.75 ( -2.42 )
NEUTROPENIA	12	BLOOD AND LYMPHATIC SYSTEM DISORDERS	1.31 ( 0.75 - 2.32 )	1.31 ( 0.9 )	0.75-1.88	1.31 ( 0.82 )	0.39 ( -1.27 )
FULL BLOOD COUNT DECREASED	11	INVESTIGATIONS	8.58 ( 4.74 - 15.52 )	8.55 ( 73.28 )	7.96-9.15	8.54 ( 5.2 )	3.09 ( 1.43 )
TREMOR	11	NERVOUS SYSTEM DISORDERS	1.64 ( 0.91 - 2.96 )	1.64 ( 2.72 )	1.05-2.23	1.64 ( 1 )	0.71 ( -0.96 )
INAPPROPRIATE SCHEDULE OF PRODUCT ADMINISTRATION	11	INJURY, POISONING AND PROCEDURAL COMPLICATIONS	0.64 ( 0.36 - 1.16 )	0.64 ( 2.19 )	0.05-1.23	0.64 ( 0.39 )	-0.64 ( -2.3 )
INSOMNIA	11	PSYCHIATRIC DISORDERS	0.98 ( 0.54 - 1.77 )	0.98 ( 0 )	0.39-1.57	0.98 ( 0.6 )	-0.03 ( -1.7 )
DRUG INTERACTION	10	GENERAL DISORDERS AND ADMINISTRATION SITE CONDITIONS	1.5 ( 0.81 - 2.79 )	1.5 ( 1.66 )	0.88-2.12	1.5 ( 0.89 )	0.58 ( -1.08 )
WEIGHT INCREASED	10	INVESTIGATIONS	0.89 ( 0.48 - 1.66 )	0.89 ( 0.13 )	0.27-1.51	0.89 ( 0.53 )	-0.17 ( -1.83 )
RASH	10	SKIN AND SUBCUTANEOUS TISSUE DISORDERS	0.45 ( 0.24 - 0.83 )	0.45 ( 6.85 )	-0.17-1.07	0.45 ( 0.27 )	-1.16 ( -2.83 )
SOMNOLENCE	10	NERVOUS SYSTEM DISORDERS	1.12 ( 0.6 - 2.08 )	1.12 ( 0.13 )	0.5-1.74	1.12 ( 0.67 )	0.16 ( -1.51 )
PRODUCT USE IN UNAPPROVED INDICATION	10	INJURY, POISONING AND PROCEDURAL COMPLICATIONS	0.56 ( 0.3 - 1.04 )	0.56 ( 3.47 )	-0.06-1.18	0.56 ( 0.33 )	-0.84 ( -2.5 )
ABDOMINAL PAIN UPPER	9	GASTROINTESTINAL DISORDERS	0.93 ( 0.49 - 1.8 )	0.93 ( 0.04 )	0.28-1.59	0.93 ( 0.54 )	-0.1 ( -1.76 )
ABDOMINAL DISCOMFORT	9	GASTROINTESTINAL DISORDERS	0.94 ( 0.49 - 1.8 )	0.94 ( 0.04 )	0.28-1.59	0.94 ( 0.54 )	-0.1 ( -1.76 )
BLOOD CREATININE INCREASED	9	INVESTIGATIONS	2.98 ( 1.55 - 5.74 )	2.98 ( 11.82 )	2.32-3.63	2.98 ( 1.72 )	1.57 ( -0.09 )
PANCYTOPENIA	9	BLOOD AND LYMPHATIC SYSTEM DISORDERS	3.67 ( 1.91 - 7.06 )	3.66 ( 17.43 )	3.01-4.32	3.66 ( 2.12 )	1.87 ( 0.21 )
VIRAEMIA	9	INFECTIONS AND INFESTATIONS	123.92 ( 63.85 - 240.53 )	123.59 ( 1064.97 )	122.92-124.25	120.29 ( 69.06 )	6.91 ( 5.24 )
CONSTIPATION	8	GASTROINTESTINAL DISORDERS	0.72 ( 0.36 - 1.43 )	0.72 ( 0.9 )	0.02-1.41	0.72 ( 0.4 )	-0.48 ( -2.15 )
PLATELET COUNT DECREASED	8	INVESTIGATIONS	1.3 ( 0.65 - 2.6 )	1.3 ( 0.54 )	0.6-1.99	1.3 ( 0.73 )	0.37 ( -1.29 )
BACTERIAL INFECTION	8	INFECTIONS AND INFESTATIONS	8.03 ( 4.01 - 16.09 )	8.02 ( 49.05 )	7.32-8.71	8 ( 4.48 )	3 ( 1.33 )
LEUKOPENIA	8	BLOOD AND LYMPHATIC SYSTEM DISORDERS	3.49 ( 1.74 - 6.99 )	3.48 ( 14.17 )	2.79-4.18	3.48 ( 1.95 )	1.8 ( 0.13 )
MUSCULAR WEAKNESS	8	MUSCULOSKELETAL AND CONNECTIVE TISSUE DISORDERS	1.65 ( 0.82 - 3.29 )	1.64 ( 2.02 )	0.95-2.34	1.64 ( 0.92 )	0.72 ( -0.95 )
CARDIAC DISORDER	8	CARDIAC DISORDERS	1.8 ( 0.9 - 3.6 )	1.8 ( 2.84 )	1.11-2.49	1.8 ( 1.01 )	0.85 ( -0.82 )
BLOOD PRESSURE DECREASED	8	INVESTIGATIONS	2.55 ( 1.27 - 5.1 )	2.54 ( 7.49 )	1.85-3.24	2.54 ( 1.42 )	1.35 ( -0.32 )
RENAL IMPAIRMENT	7	RENAL AND URINARY DISORDERS	1.46 ( 0.7 - 3.07 )	1.46 ( 1.02 )	0.72-2.2	1.46 ( 0.79 )	0.55 ( -1.12 )
ARTHRALGIA	7	MUSCULOSKELETAL AND CONNECTIVE TISSUE DISORDERS	0.28 ( 0.13 - 0.59 )	0.28 ( 12.98 )	-0.46-1.02	0.28 ( 0.15 )	-1.83 ( -3.5 )
NASOPHARYNGITIS	7	INFECTIONS AND INFESTATIONS	0.7 ( 0.33 - 1.47 )	0.7 ( 0.89 )	-0.04-1.44	0.7 ( 0.38 )	-0.51 ( -2.18 )
CYTOMEGALOVIRUS COLITIS	7	INFECTIONS AND INFESTATIONS	57.51 ( 27.27 - 121.31 )	57.39 ( 382.97 )	56.65-58.14	56.68 ( 30.35 )	5.82 ( 4.15 )
BLOOD TEST ABNORMAL	7	INVESTIGATIONS	7.12 ( 3.39 - 14.95 )	7.1 ( 36.67 )	6.36-7.84	7.09 ( 3.81 )	2.83 ( 1.16 )
NEOPLASM MALIGNANT	7	NEOPLASMS BENIGN, MALIGNANT AND UNSPECIFIED (INCL CYSTS AND POLYPS)	1.42 ( 0.67 - 2.97 )	1.41 ( 0.85 )	0.67-2.15	1.41 ( 0.76 )	0.5 ( -1.17 )
PLEURAL EFFUSION	7	RESPIRATORY, THORACIC AND MEDIASTINAL DISORDERS	2.81 ( 1.34 - 5.89 )	2.8 ( 8.11 )	2.06-3.54	2.8 ( 1.51 )	1.49 ( -0.18 )
CYTOMEGALOVIRUS CHORIORETINITIS	7	INFECTIONS AND INFESTATIONS	70.41 ( 33.35 - 148.67 )	70.26 ( 470.55 )	69.51-71.01	69.19 ( 37.02 )	6.11 ( 4.44 )
MUSCLE SPASMS	7	MUSCULOSKELETAL AND CONNECTIVE TISSUE DISORDERS	0.88 ( 0.42 - 1.84 )	0.88 ( 0.12 )	0.14-1.62	0.88 ( 0.47 )	-0.19 ( -1.85 )
GRAFT VERSUS HOST DISEASE	7	IMMUNE SYSTEM DISORDERS	26.34 ( 12.52 - 55.42 )	26.29 ( 169.31 )	25.55-27.03	26.14 ( 14.03 )	4.71 ( 3.04 )
BONE MARROW TRANSPLANT	7	SURGICAL AND MEDICAL PROCEDURES	83.3 ( 39.41 - 176.06 )	83.12 ( 557.58 )	82.37-83.87	81.62 ( 43.63 )	6.35 ( 4.68 )
THROMBOSIS	7	VASCULAR DISORDERS	1.75 ( 0.83 - 3.67 )	1.75 ( 2.25 )	1.01-2.49	1.75 ( 0.94 )	0.81 ( -0.86 )
DRUG HYPERSENSITIVITY	7	IMMUNE SYSTEM DISORDERS	0.82 ( 0.39 - 1.72 )	0.82 ( 0.27 )	0.08-1.56	0.82 ( 0.44 )	-0.28 ( -1.95 )
LOSS OF CONSCIOUSNESS	7	NERVOUS SYSTEM DISORDERS	1.41 ( 0.67 - 2.95 )	1.4 ( 0.82 )	0.66-2.14	1.4 ( 0.75 )	0.49 ( -1.18 )
DEHYDRATION	6	METABOLISM AND NUTRITION DISORDERS	1.13 ( 0.51 - 2.52 )	1.13 ( 0.09 )	0.33-1.93	1.13 ( 0.58 )	0.18 ( -1.49 )
NEUROPATHY PERIPHERAL	6	NERVOUS SYSTEM DISORDERS	1.14 ( 0.51 - 2.55 )	1.14 ( 0.11 )	0.34-1.94	1.14 ( 0.58 )	0.19 ( -1.47 )
HAEMOGLOBIN ABNORMAL	6	INVESTIGATIONS	17.18 ( 7.7 - 38.33 )	17.15 ( 90.92 )	16.35-17.95	17.09 ( 8.73 )	4.1 ( 2.43 )
INABILITY TO AFFORD MEDICATION	6	SOCIAL CIRCUMSTANCES	8.14 ( 3.65 - 18.13 )	8.12 ( 37.41 )	7.32-8.92	8.11 ( 4.15 )	3.02 ( 1.35 )
HYPERSOMNIA	6	NERVOUS SYSTEM DISORDERS	4.39 ( 1.97 - 9.79 )	4.39 ( 15.68 )	3.59-5.19	4.38 ( 2.24 )	2.13 ( 0.47 )
POST PROCEDURAL COMPLICATION	6	INJURY, POISONING AND PROCEDURAL COMPLICATIONS	8.35 ( 3.75 - 18.61 )	8.34 ( 38.67 )	7.54-9.14	8.32 ( 4.26 )	3.06 ( 1.39 )
CHEST PAIN	6	GENERAL DISORDERS AND ADMINISTRATION SITE CONDITIONS	0.84 ( 0.38 - 1.87 )	0.84 ( 0.19 )	0.04-1.64	0.84 ( 0.43 )	-0.25 ( -1.92 )
JOINT SWELLING	6	MUSCULOSKELETAL AND CONNECTIVE TISSUE DISORDERS	0.77 ( 0.35 - 1.72 )	0.77 ( 0.39 )	-0.03-1.57	0.77 ( 0.4 )	-0.37 ( -2.04 )
VIRAL LOAD ABNORMAL	6	INVESTIGATIONS	336.36 ( 146.62 - 771.64 )	335.74 ( 1862.78 )	334.91-336.57	312.39 ( 155.94 )	8.29 ( 6.59 )
RED BLOOD CELL COUNT DECREASED	6	INVESTIGATIONS	3.57 ( 1.6 - 7.96 )	3.57 ( 11.09 )	2.77-4.37	3.57 ( 1.82 )	1.83 ( 0.17 )
TRANSPLANT REJECTION	5	IMMUNE SYSTEM DISORDERS	13.6 ( 5.65 - 32.74 )	13.58 ( 58.11 )	12.7-14.46	13.54 ( 6.49 )	3.76 ( 2.09 )
BLOOD CREATININE ABNORMAL	5	INVESTIGATIONS	26.72 ( 11.08 - 64.4 )	26.68 ( 122.85 )	25.8-27.56	26.53 ( 12.7 )	4.73 ( 3.06 )
PNEUMONIA CYTOMEGALOVIRAL	5	INFECTIONS AND INFESTATIONS	53.89 ( 22.3 - 130.23 )	53.8 ( 256.05 )	52.92-54.69	53.18 ( 25.41 )	5.73 ( 4.06 )
PRURITUS	5	SKIN AND SUBCUTANEOUS TISSUE DISORDERS	0.26 ( 0.11 - 0.62 )	0.26 ( 10.67 )	-0.62-1.13	0.26 ( 0.12 )	-1.95 ( -3.62 )
WRONG TECHNIQUE IN PRODUCT USAGE PROCESS	5	INJURY, POISONING AND PROCEDURAL COMPLICATIONS	0.35 ( 0.14 - 0.83 )	0.35 ( 6.15 )	-0.53-1.22	0.35 ( 0.17 )	-1.52 ( -3.19 )
PAIN IN EXTREMITY	5	MUSCULOSKELETAL AND CONNECTIVE TISSUE DISORDERS	0.35 ( 0.15 - 0.85 )	0.35 ( 5.97 )	-0.52-1.23	0.35 ( 0.17 )	-1.5 ( -3.17 )
LABORATORY TEST ABNORMAL	5	INVESTIGATIONS	3.38 ( 1.41 - 8.14 )	3.38 ( 8.38 )	2.5-4.26	3.38 ( 1.62 )	1.76 ( 0.09 )
KIDNEY INFECTION	5	INFECTIONS AND INFESTATIONS	4.48 ( 1.86 - 10.77 )	4.47 ( 13.47 )	3.6-5.35	4.47 ( 2.14 )	2.16 ( 0.49 )
RESPIRATORY FAILURE	5	RESPIRATORY, THORACIC AND MEDIASTINAL DISORDERS	1.81 ( 0.75 - 4.35 )	1.81 ( 1.8 )	0.93-2.68	1.81 ( 0.87 )	0.85 ( -0.81 )
BLOOD PRESSURE ABNORMAL	5	INVESTIGATIONS	4.22 ( 1.76 - 10.16 )	4.22 ( 12.27 )	3.34-5.1	4.22 ( 2.02 )	2.08 ( 0.41 )
DRUG EFFECT LESS THAN EXPECTED	5	GENERAL DISORDERS AND ADMINISTRATION SITE CONDITIONS	3.72 ( 1.55 - 8.94 )	3.71 ( 9.91 )	2.84-4.59	3.71 ( 1.78 )	1.89 ( 0.22 )
CONFUSIONAL STATE	5	PSYCHIATRIC DISORDERS	0.74 ( 0.31 - 1.77 )	0.74 ( 0.47 )	-0.14-1.61	0.74 ( 0.35 )	-0.44 ( -2.1 )
FLUID RETENTION	5	METABOLISM AND NUTRITION DISORDERS	2.25 ( 0.93 - 5.4 )	2.24 ( 3.45 )	1.37-3.12	2.24 ( 1.08 )	1.17 ( -0.5 )
DRUG INTOLERANCE	5	GENERAL DISORDERS AND ADMINISTRATION SITE CONDITIONS	0.8 ( 0.33 - 1.92 )	0.8 ( 0.25 )	-0.08-1.68	0.8 ( 0.38 )	-0.32 ( -1.99 )
BLOOD PRESSURE INCREASED	5	INVESTIGATIONS	0.57 ( 0.24 - 1.38 )	0.57 ( 1.59 )	-0.3-1.45	0.57 ( 0.28 )	-0.8 ( -2.47 )
BACK PAIN	5	MUSCULOSKELETAL AND CONNECTIVE TISSUE DISORDERS	0.44 ( 0.18 - 1.05 )	0.44 ( 3.59 )	-0.44-1.32	0.44 ( 0.21 )	-1.19 ( -2.85 )
PRODUCT PRESCRIBING ISSUE	5	INJURY, POISONING AND PROCEDURAL COMPLICATIONS	3.42 ( 1.42 - 8.23 )	3.42 ( 8.55 )	2.54-4.29	3.42 ( 1.64 )	1.77 ( 0.11 )
CLOSTRIDIUM DIFFICILE INFECTION	5	INFECTIONS AND INFESTATIONS	4.03 ( 1.67 - 9.69 )	4.02 ( 11.35 )	3.15-4.9	4.02 ( 1.93 )	2.01 ( 0.34 )
VIRAL INFECTION	5	INFECTIONS AND INFESTATIONS	3.36 ( 1.4 - 8.08 )	3.36 ( 8.27 )	2.48-4.23	3.35 ( 1.61 )	1.75 ( 0.08 )
FLATULENCE	5	GASTROINTESTINAL DISORDERS	1.97 ( 0.82 - 4.74 )	1.97 ( 2.38 )	1.09-2.84	1.97 ( 0.94 )	0.98 ( -0.69 )
ADVERSE DRUG REACTION	4	GENERAL DISORDERS AND ADMINISTRATION SITE CONDITIONS	0.71 ( 0.27 - 1.9 )	0.71 ( 0.46 )	-0.27-1.69	0.71 ( 0.31 )	-0.49 ( -2.15 )
HERPES ZOSTER	4	INFECTIONS AND INFESTATIONS	1.28 ( 0.48 - 3.41 )	1.28 ( 0.24 )	0.3-2.26	1.28 ( 0.56 )	0.35 ( -1.31 )
DRUG LEVEL INCREASED	4	INVESTIGATIONS	4.39 ( 1.65 - 11.71 )	4.38 ( 10.44 )	3.4-5.36	4.38 ( 1.93 )	2.13 ( 0.46 )
COVID-19 PNEUMONIA	4	INFECTIONS AND INFESTATIONS	2.03 ( 0.76 - 5.41 )	2.03 ( 2.08 )	1.05-3.01	2.03 ( 0.89 )	1.02 ( -0.65 )
TREATMENT FAILURE	4	GENERAL DISORDERS AND ADMINISTRATION SITE CONDITIONS	0.82 ( 0.31 - 2.19 )	0.82 ( 0.15 )	-0.16-1.8	0.82 ( 0.36 )	-0.28 ( -1.95 )
PRODUCT TASTE ABNORMAL	4	PRODUCT ISSUES	5.95 ( 2.23 - 15.87 )	5.94 ( 16.42 )	4.96-6.92	5.93 ( 2.61 )	2.57 ( 0.9 )
DIABETES MELLITUS	4	METABOLISM AND NUTRITION DISORDERS	1.2 ( 0.45 - 3.21 )	1.2 ( 0.14 )	0.22-2.18	1.2 ( 0.53 )	0.27 ( -1.4 )
WOUND	4	INJURY, POISONING AND PROCEDURAL COMPLICATIONS	1.93 ( 0.72 - 5.14 )	1.93 ( 1.78 )	0.95-2.91	1.93 ( 0.85 )	0.95 ( -0.72 )
OEDEMA PERIPHERAL	4	GENERAL DISORDERS AND ADMINISTRATION SITE CONDITIONS	1.02 ( 0.38 - 2.71 )	1.02 ( 0 )	0.04-2	1.02 ( 0.45 )	0.02 ( -1.64 )
ABDOMINAL DISTENSION	4	GASTROINTESTINAL DISORDERS	0.85 ( 0.32 - 2.26 )	0.85 ( 0.11 )	-0.13-1.83	0.85 ( 0.37 )	-0.24 ( -1.91 )
CEREBROVASCULAR ACCIDENT	4	NERVOUS SYSTEM DISORDERS	0.67 ( 0.25 - 1.79 )	0.67 ( 0.64 )	-0.31-1.65	0.67 ( 0.3 )	-0.57 ( -2.24 )
ACUTE RESPIRATORY DISTRESS SYNDROME	4	RESPIRATORY, THORACIC AND MEDIASTINAL DISORDERS	5.11 ( 1.92 - 13.63 )	5.11 ( 13.2 )	4.13-6.09	5.1 ( 2.24 )	2.35 ( 0.68 )
LEUKAEMIA	4	NEOPLASMS BENIGN, MALIGNANT AND UNSPECIFIED (INCL CYSTS AND POLYPS)	5.95 ( 2.23 - 15.88 )	5.95 ( 16.44 )	4.97-6.93	5.94 ( 2.61 )	2.57 ( 0.9 )
RENAL INJURY	4	RENAL AND URINARY DISORDERS	1.62 ( 0.61 - 4.31 )	1.62 ( 0.94 )	0.64-2.59	1.62 ( 0.71 )	0.69 ( -0.98 )
COLITIS	4	GASTROINTESTINAL DISORDERS	1.96 ( 0.73 - 5.21 )	1.95 ( 1.86 )	0.97-2.93	1.95 ( 0.86 )	0.97 ( -0.7 )
MYELOSUPPRESSION	4	BLOOD AND LYMPHATIC SYSTEM DISORDERS	1.36 ( 0.51 - 3.64 )	1.36 ( 0.39 )	0.38-2.34	1.36 ( 0.6 )	0.45 ( -1.22 )
SYSTEMIC BACTERIAL INFECTION	4	INFECTIONS AND INFESTATIONS	814.92 ( 280.67 - 2366.13 )	813.92 ( 2748.05 )	812.86-814.99	688.86 ( 282.35 )	9.43 ( 7.67 )
GASTROINTESTINAL HAEMORRHAGE	4	GASTROINTESTINAL DISORDERS	1.92 ( 0.72 - 5.12 )	1.92 ( 1.76 )	0.94-2.9	1.92 ( 0.84 )	0.94 ( -0.73 )
SEPTIC SHOCK	4	INFECTIONS AND INFESTATIONS	1.99 ( 0.75 - 5.3 )	1.99 ( 1.96 )	1.01-2.97	1.99 ( 0.87 )	0.99 ( -0.68 )
DYSPEPSIA	4	GASTROINTESTINAL DISORDERS	0.92 ( 0.34 - 2.45 )	0.92 ( 0.03 )	-0.06-1.9	0.92 ( 0.4 )	-0.12 ( -1.79 )
SEIZURE	4	NERVOUS SYSTEM DISORDERS	0.57 ( 0.21 - 1.53 )	0.57 ( 1.28 )	-0.41-1.55	0.57 ( 0.25 )	-0.8 ( -2.47 )
VASCULAR DEVICE INFECTION	4	INFECTIONS AND INFESTATIONS	7.91 ( 2.96 - 21.11 )	7.9 ( 24.08 )	6.92-8.88	7.89 ( 3.47 )	2.98 ( 1.31 )
EATING DISORDER	4	PSYCHIATRIC DISORDERS	3.54 ( 1.33 - 9.43 )	3.53 ( 7.26 )	2.55-4.51	3.53 ( 1.55 )	1.82 ( 0.15 )
ALOPECIA	4	SKIN AND SUBCUTANEOUS TISSUE DISORDERS	0.42 ( 0.16 - 1.13 )	0.42 ( 3.16 )	-0.56-1.4	0.42 ( 0.19 )	-1.24 ( -2.91 )
BK VIRUS INFECTION	4	INFECTIONS AND INFESTATIONS	24.76 ( 9.26 - 66.19 )	24.73 ( 90.6 )	23.75-25.71	24.6 ( 10.81 )	4.62 ( 2.95 )
LIMB DISCOMFORT	4	MUSCULOSKELETAL AND CONNECTIVE TISSUE DISORDERS	2.08 ( 0.78 - 5.56 )	2.08 ( 2.25 )	1.1-3.06	2.08 ( 0.92 )	1.06 ( -0.61 )
HAEMATOCRIT DECREASED	4	INVESTIGATIONS	5.45 ( 2.04 - 14.55 )	5.45 ( 14.51 )	4.47-6.43	5.44 ( 2.39 )	2.44 ( 0.78 )
INTENTIONAL PRODUCT MISUSE	4	INJURY, POISONING AND PROCEDURAL COMPLICATIONS	0.92 ( 0.35 - 2.46 )	0.92 ( 0.03 )	-0.06-1.9	0.92 ( 0.41 )	-0.12 ( -1.78 )
LUNG DISORDER	3	RESPIRATORY, THORACIC AND MEDIASTINAL DISORDERS	1.26 ( 0.41 - 3.91 )	1.26 ( 0.16 )	0.13-2.39	1.26 ( 0.49 )	0.33 ( -1.33 )
DISORIENTATION	3	PSYCHIATRIC DISORDERS	2.23 ( 0.72 - 6.92 )	2.23 ( 2.03 )	1.1-3.36	2.23 ( 0.86 )	1.16 ( -0.51 )
FEEDING DISORDER	3	METABOLISM AND NUTRITION DISORDERS	2.45 ( 0.79 - 7.61 )	2.45 ( 2.58 )	1.32-3.58	2.45 ( 0.95 )	1.29 ( -0.37 )
BLOOD CREATINE INCREASED	3	INVESTIGATIONS	13.05 ( 4.2 - 40.55 )	13.04 ( 33.25 )	11.91-14.17	13 ( 5.04 )	3.7 ( 2.03 )
IMPAIRED GASTRIC EMPTYING	3	GASTROINTESTINAL DISORDERS	7.25 ( 2.33 - 22.51 )	7.24 ( 16.12 )	6.11-8.38	7.23 ( 2.8 )	2.85 ( 1.19 )
PULMONARY OEDEMA	3	RESPIRATORY, THORACIC AND MEDIASTINAL DISORDERS	1.58 ( 0.51 - 4.89 )	1.58 ( 0.63 )	0.44-2.71	1.57 ( 0.61 )	0.66 ( -1.01 )
TRANSPLANTATION COMPLICATION	3	INJURY, POISONING AND PROCEDURAL COMPLICATIONS	107.54 ( 34.2 - 338.13 )	107.44 ( 308.93 )	106.29-108.58	104.94 ( 40.24 )	6.71 ( 5.03 )
RASH MACULAR	3	SKIN AND SUBCUTANEOUS TISSUE DISORDERS	1.78 ( 0.57 - 5.52 )	1.78 ( 1.02 )	0.65-2.91	1.78 ( 0.69 )	0.83 ( -0.84 )
ARTHRITIS	3	MUSCULOSKELETAL AND CONNECTIVE TISSUE DISORDERS	0.65 ( 0.21 - 2.02 )	0.65 ( 0.56 )	-0.48-1.78	0.65 ( 0.25 )	-0.62 ( -2.28 )
PALPITATIONS	3	CARDIAC DISORDERS	0.61 ( 0.2 - 1.88 )	0.61 ( 0.77 )	-0.53-1.74	0.61 ( 0.23 )	-0.72 ( -2.39 )
BLOOD GLUCOSE INCREASED	3	INVESTIGATIONS	0.42 ( 0.14 - 1.31 )	0.42 ( 2.37 )	-0.71-1.55	0.42 ( 0.16 )	-1.24 ( -2.91 )
PNEUMOCYSTIS JIROVECII PNEUMONIA	3	INFECTIONS AND INFESTATIONS	4.92 ( 1.58 - 15.26 )	4.91 ( 9.34 )	3.78-6.04	4.91 ( 1.9 )	2.3 ( 0.63 )
SYNCOPE	3	NERVOUS SYSTEM DISORDERS	0.72 ( 0.23 - 2.25 )	0.72 ( 0.32 )	-0.41-1.86	0.72 ( 0.28 )	-0.47 ( -2.13 )
MYALGIA	3	MUSCULOSKELETAL AND CONNECTIVE TISSUE DISORDERS	0.43 ( 0.14 - 1.35 )	0.43 ( 2.22 )	-0.7-1.57	0.43 ( 0.17 )	-1.2 ( -2.87 )
PRODUCT PHYSICAL ISSUE	3	PRODUCT ISSUES	2.99 ( 0.96 - 9.28 )	2.99 ( 3.97 )	1.86-4.12	2.99 ( 1.16 )	1.58 ( -0.09 )
ADVERSE EVENT	3	GENERAL DISORDERS AND ADMINISTRATION SITE CONDITIONS	0.84 ( 0.27 - 2.61 )	0.84 ( 0.09 )	-0.29-1.97	0.84 ( 0.33 )	-0.25 ( -1.92 )
BLOOD POTASSIUM INCREASED	3	INVESTIGATIONS	4.43 ( 1.43 - 13.74 )	4.42 ( 7.95 )	3.29-5.56	4.42 ( 1.71 )	2.14 ( 0.48 )
HEPATIC FAILURE	3	HEPATOBILIARY DISORDERS	2.77 ( 0.89 - 8.61 )	2.77 ( 3.4 )	1.64-3.9	2.77 ( 1.07 )	1.47 ( -0.2 )
LETHARGY	3	NERVOUS SYSTEM DISORDERS	1.38 ( 0.44 - 4.27 )	1.38 ( 0.31 )	0.24-2.51	1.38 ( 0.53 )	0.46 ( -1.21 )
THERAPY NON-RESPONDER	3	GENERAL DISORDERS AND ADMINISTRATION SITE CONDITIONS	0.95 ( 0.3 - 2.93 )	0.95 ( 0.01 )	-0.19-2.08	0.95 ( 0.37 )	-0.08 ( -1.75 )
FUNGAL INFECTION	3	INFECTIONS AND INFESTATIONS	1.8 ( 0.58 - 5.58 )	1.8 ( 1.06 )	0.66-2.93	1.8 ( 0.7 )	0.84 ( -0.82 )
OXYGEN SATURATION DECREASED	3	INVESTIGATIONS	0.84 ( 0.27 - 2.59 )	0.84 ( 0.1 )	-0.3-1.97	0.84 ( 0.32 )	-0.26 ( -1.93 )
CARDIAC ARREST	3	CARDIAC DISORDERS	1.03 ( 0.33 - 3.2 )	1.03 ( 0 )	-0.1-2.16	1.03 ( 0.4 )	0.04 ( -1.62 )
DECREASED IMMUNE RESPONSIVENESS	3	IMMUNE SYSTEM DISORDERS	4.15 ( 1.34 - 12.88 )	4.15 ( 7.16 )	3.02-5.28	4.14 ( 1.61 )	2.05 ( 0.38 )
HEAD INJURY	3	INJURY, POISONING AND PROCEDURAL COMPLICATIONS	2.08 ( 0.67 - 6.45 )	2.08 ( 1.68 )	0.95-3.21	2.08 ( 0.81 )	1.06 ( -0.61 )
VISUAL IMPAIRMENT	3	EYE DISORDERS	0.44 ( 0.14 - 1.38 )	0.44 ( 2.09 )	-0.69-1.58	0.44 ( 0.17 )	-1.17 ( -2.84 )
CONTUSION	3	INJURY, POISONING AND PROCEDURAL COMPLICATIONS	0.63 ( 0.2 - 1.95 )	0.63 ( 0.66 )	-0.5-1.76	0.63 ( 0.24 )	-0.67 ( -2.34 )
COLITIS ULCERATIVE	3	GASTROINTESTINAL DISORDERS	0.87 ( 0.28 - 2.71 )	0.87 ( 0.06 )	-0.26-2	0.87 ( 0.34 )	-0.2 ( -1.86 )
ANXIETY	3	PSYCHIATRIC DISORDERS	0.22 ( 0.07 - 0.67 )	0.22 ( 8.53 )	-0.91-1.35	0.22 ( 0.08 )	-2.21 ( -3.87 )
DYSPNOEA EXERTIONAL	3	RESPIRATORY, THORACIC AND MEDIASTINAL DISORDERS	1.46 ( 0.47 - 4.52 )	1.46 ( 0.43 )	0.32-2.59	1.46 ( 0.56 )	0.54 ( -1.12 )
CHILLS	3	GENERAL DISORDERS AND ADMINISTRATION SITE CONDITIONS	0.49 ( 0.16 - 1.53 )	0.49 ( 1.55 )	-0.64-1.63	0.49 ( 0.19 )	-1.02 ( -2.68 )
INFLUENZA	3	INFECTIONS AND INFESTATIONS	0.58 ( 0.19 - 1.8 )	0.58 ( 0.92 )	-0.55-1.71	0.58 ( 0.22 )	-0.79 ( -2.46 )
LYMPHOMA	3	NEOPLASMS BENIGN, MALIGNANT AND UNSPECIFIED (INCL CYSTS AND POLYPS)	3.12 ( 1.01 - 9.7 )	3.12 ( 4.33 )	1.99-4.25	3.12 ( 1.21 )	1.64 ( -0.03 )
KIDNEY TRANSPLANT REJECTION	3	IMMUNE SYSTEM DISORDERS	21.2 ( 6.82 - 65.95 )	21.18 ( 57.42 )	20.05-22.32	21.09 ( 8.16 )	4.4 ( 2.73 )
THROMBOCYTOPENIA	3	BLOOD AND LYMPHATIC SYSTEM DISORDERS	0.55 ( 0.18 - 1.72 )	0.55 ( 1.08 )	-0.58-1.69	0.55 ( 0.22 )	-0.85 ( -2.52 )
SWELLING	3	GENERAL DISORDERS AND ADMINISTRATION SITE CONDITIONS	0.55 ( 0.18 - 1.7 )	0.55 ( 1.12 )	-0.58-1.68	0.55 ( 0.21 )	-0.87 ( -2.53 )
CHRONIC KIDNEY DISEASE	3	RENAL AND URINARY DISORDERS	0.53 ( 0.17 - 1.64 )	0.53 ( 1.26 )	-0.6-1.66	0.53 ( 0.21 )	-0.92 ( -2.58 )
OVERDOSE	3	INJURY, POISONING AND PROCEDURAL COMPLICATIONS	0.17 ( 0.05 - 0.53 )	0.17 ( 12.11 )	-0.96-1.3	0.17 ( 0.07 )	-2.55 ( -4.21 )
ABDOMINAL PAIN	3	GASTROINTESTINAL DISORDERS	0.27 ( 0.09 - 0.85 )	0.28 ( 5.74 )	-0.86-1.41	0.28 ( 0.11 )	-1.86 ( -3.53 )
WHITE BLOOD CELL COUNT INCREASED	3	INVESTIGATIONS	1.95 ( 0.63 - 6.05 )	1.95 ( 1.38 )	0.82-3.08	1.95 ( 0.75 )	0.96 ( -0.71 )
CHOLELITHIASIS	3	HEPATOBILIARY DISORDERS	2.64 ( 0.85 - 8.18 )	2.63 ( 3.04 )	1.5-3.77	2.63 ( 1.02 )	1.4 ( -0.27 )
DEAFNESS UNILATERAL	3	EAR AND LABYRINTH DISORDERS	13.29 ( 4.28 - 41.31 )	13.28 ( 33.98 )	12.15-14.42	13.25 ( 5.13 )	3.73 ( 2.06 )
GASTROOESOPHAGEAL REFLUX DISEASE	2	GASTROINTESTINAL DISORDERS	0.55 ( 0.14 - 2.2 )	0.55 ( 0.73 )	-0.83-1.94	0.55 ( 0.17 )	-0.86 ( -2.53 )
INCREASED APPETITE	2	METABOLISM AND NUTRITION DISORDERS	2.64 ( 0.66 - 10.56 )	2.64 ( 2.03 )	1.25-4.02	2.64 ( 0.83 )	1.4 ( -0.27 )
PAROSMIA	2	NERVOUS SYSTEM DISORDERS	5.75 ( 1.44 - 23.03 )	5.75 ( 7.84 )	4.36-7.14	5.74 ( 1.8 )	2.52 ( 0.85 )
SARS-COV-2 TEST POSITIVE	2	INVESTIGATIONS	0.85 ( 0.21 - 3.39 )	0.85 ( 0.05 )	-0.54-2.23	0.85 ( 0.27 )	-0.24 ( -1.9 )
FISTULA	2	MUSCULOSKELETAL AND CONNECTIVE TISSUE DISORDERS	2.78 ( 0.7 - 11.13 )	2.78 ( 2.28 )	1.39-4.17	2.78 ( 0.87 )	1.47 ( -0.19 )
ATRIAL FIBRILLATION	2	CARDIAC DISORDERS	0.41 ( 0.1 - 1.65 )	0.41 ( 1.68 )	-0.97-1.8	0.41 ( 0.13 )	-1.28 ( -2.94 )
BLOOD SODIUM DECREASED	2	INVESTIGATIONS	2.37 ( 0.59 - 9.48 )	2.37 ( 1.58 )	0.98-3.75	2.37 ( 0.74 )	1.24 ( -0.42 )
BOWEL MOVEMENT IRREGULARITY	2	GASTROINTESTINAL DISORDERS	3.88 ( 0.97 - 15.54 )	3.88 ( 4.27 )	2.49-5.27	3.88 ( 1.22 )	1.96 ( 0.29 )
STOMATITIS	2	GASTROINTESTINAL DISORDERS	0.6 ( 0.15 - 2.38 )	0.6 ( 0.55 )	-0.79-1.98	0.6 ( 0.19 )	-0.75 ( -2.41 )
OROPHARYNGEAL PAIN	2	RESPIRATORY, THORACIC AND MEDIASTINAL DISORDERS	0.38 ( 0.1 - 1.53 )	0.38 ( 1.98 )	-1-1.77	0.38 ( 0.12 )	-1.38 ( -3.05 )
DRUG TOLERANCE	2	GENERAL DISORDERS AND ADMINISTRATION SITE CONDITIONS	7.42 ( 1.85 - 29.72 )	7.42 ( 11.09 )	6.03-8.8	7.41 ( 2.32 )	2.89 ( 1.22 )
WHITE BLOOD CELL COUNT ABNORMAL	2	INVESTIGATIONS	4.79 ( 1.2 - 19.18 )	4.79 ( 5.99 )	3.4-6.17	4.78 ( 1.5 )	2.26 ( 0.59 )
ANOSMIA	2	NERVOUS SYSTEM DISORDERS	2.96 ( 0.74 - 11.87 )	2.96 ( 2.6 )	1.58-4.35	2.96 ( 0.93 )	1.57 ( -0.1 )
EAR PAIN	2	EAR AND LABYRINTH DISORDERS	1.94 ( 0.49 - 7.78 )	1.94 ( 0.92 )	0.56-3.33	1.94 ( 0.61 )	0.96 ( -0.71 )
EPSTEIN-BARR VIRUS INFECTION	2	INFECTIONS AND INFESTATIONS	7.16 ( 1.79 - 28.68 )	7.16 ( 10.58 )	5.77-8.54	7.15 ( 2.24 )	2.84 ( 1.17 )
VIRAL LOAD DECREASED	2	INVESTIGATIONS	995.4 ( 214.98 - 4608.85 )	994.79 ( 1624.57 )	993.26-996.33	814.1 ( 225.82 )	9.67 ( 7.81 )
DIALYSIS	2	SURGICAL AND MEDICAL PROCEDURES	4.35 ( 1.09 - 17.43 )	4.35 ( 5.16 )	2.97-5.74	4.35 ( 1.36 )	2.12 ( 0.45 )
RHINOVIRUS INFECTION	2	INFECTIONS AND INFESTATIONS	7.57 ( 1.89 - 30.3 )	7.56 ( 11.37 )	6.18-8.95	7.55 ( 2.36 )	2.92 ( 1.25 )
PNEUMOTHORAX	2	RESPIRATORY, THORACIC AND MEDIASTINAL DISORDERS	2.47 ( 0.62 - 9.87 )	2.47 ( 1.74 )	1.08-3.85	2.46 ( 0.77 )	1.3 ( -0.37 )
SKIN REACTION	2	SKIN AND SUBCUTANEOUS TISSUE DISORDERS	3.63 ( 0.91 - 14.53 )	3.63 ( 3.8 )	2.24-5.01	3.63 ( 1.14 )	1.86 ( 0.19 )
HYPOXIA	2	RESPIRATORY, THORACIC AND MEDIASTINAL DISORDERS	1.16 ( 0.29 - 4.62 )	1.16 ( 0.04 )	-0.23-2.54	1.16 ( 0.36 )	0.21 ( -1.46 )
BALANCE DISORDER	2	NERVOUS SYSTEM DISORDERS	0.51 ( 0.13 - 2.03 )	0.51 ( 0.95 )	-0.88-1.89	0.51 ( 0.16 )	-0.97 ( -2.64 )
CARDIAC FAILURE ACUTE	2	CARDIAC DISORDERS	5.68 ( 1.42 - 22.74 )	5.68 ( 7.7 )	4.29-7.06	5.67 ( 1.78 )	2.5 ( 0.84 )
SKIN CANCER	2	NEOPLASMS BENIGN, MALIGNANT AND UNSPECIFIED (INCL CYSTS AND POLYPS)	0.94 ( 0.24 - 3.77 )	0.94 ( 0.01 )	-0.44-2.33	0.94 ( 0.3 )	-0.08 ( -1.75 )
APLASTIC ANAEMIA	2	BLOOD AND LYMPHATIC SYSTEM DISORDERS	7.95 ( 1.98 - 31.83 )	7.94 ( 12.12 )	6.56-9.33	7.93 ( 2.48 )	2.99 ( 1.32 )
BONE PAIN	2	MUSCULOSKELETAL AND CONNECTIVE TISSUE DISORDERS	0.76 ( 0.19 - 3.05 )	0.76 ( 0.15 )	-0.62-2.15	0.76 ( 0.24 )	-0.39 ( -2.06 )
ALANINE AMINOTRANSFERASE INCREASED	2	INVESTIGATIONS	0.85 ( 0.21 - 3.39 )	0.85 ( 0.06 )	-0.54-2.23	0.85 ( 0.27 )	-0.24 ( -1.91 )
FAECES DISCOLOURED	2	GASTROINTESTINAL DISORDERS	2.33 ( 0.58 - 9.32 )	2.33 ( 1.52 )	0.94-3.71	2.33 ( 0.73 )	1.22 ( -0.45 )
TOXICITY TO VARIOUS AGENTS	2	INJURY, POISONING AND PROCEDURAL COMPLICATIONS	0.25 ( 0.06 - 1 )	0.25 ( 4.47 )	-1.13-1.64	0.25 ( 0.08 )	-1.99 ( -3.66 )
HOSPICE CARE	2	SURGICAL AND MEDICAL PROCEDURES	2.56 ( 0.64 - 10.23 )	2.56 ( 1.89 )	1.17-3.94	2.55 ( 0.8 )	1.35 ( -0.31 )
THERAPY CESSATION	2	SURGICAL AND MEDICAL PROCEDURES	0.82 ( 0.2 - 3.27 )	0.82 ( 0.08 )	-0.57-2.2	0.82 ( 0.26 )	-0.29 ( -1.96 )
LEUKAEMIA RECURRENT	2	NEOPLASMS BENIGN, MALIGNANT AND UNSPECIFIED (INCL CYSTS AND POLYPS)	33.43 ( 8.31 - 134.41 )	33.41 ( 62.41 )	32.02-34.8	33.17 ( 10.35 )	5.05 ( 3.38 )
PULMONARY EMBOLISM	2	RESPIRATORY, THORACIC AND MEDIASTINAL DISORDERS	0.61 ( 0.15 - 2.45 )	0.61 ( 0.49 )	-0.77-2	0.61 ( 0.19 )	-0.71 ( -2.38 )
PRODUCT ODOUR ABNORMAL	2	PRODUCT ISSUES	3.95 ( 0.99 - 15.8 )	3.95 ( 4.4 )	2.56-5.33	3.94 ( 1.24 )	1.98 ( 0.31 )
HYPERVOLAEMIA	2	METABOLISM AND NUTRITION DISORDERS	3.31 ( 0.83 - 13.25 )	3.31 ( 3.22 )	1.92-4.69	3.31 ( 1.04 )	1.73 ( 0.06 )
THERAPEUTIC PRODUCT EFFECT DECREASED	2	GENERAL DISORDERS AND ADMINISTRATION SITE CONDITIONS	0.43 ( 0.11 - 1.72 )	0.43 ( 1.5 )	-0.95-1.82	0.43 ( 0.14 )	-1.21 ( -2.88 )
PARAESTHESIA	2	NERVOUS SYSTEM DISORDERS	0.27 ( 0.07 - 1.1 )	0.28 ( 3.82 )	-1.11-1.66	0.28 ( 0.09 )	-1.86 ( -3.53 )
BLOOD MAGNESIUM DECREASED	2	INVESTIGATIONS	4.27 ( 1.07 - 17.1 )	4.27 ( 5 )	2.88-5.66	4.27 ( 1.34 )	2.09 ( 0.43 )
SICKLE CELL ANAEMIA WITH CRISIS	2	BLOOD AND LYMPHATIC SYSTEM DISORDERS	0.71 ( 0.18 - 2.84 )	0.71 ( 0.24 )	-0.68-2.1	0.71 ( 0.22 )	-0.49 ( -2.16 )
LIVER DISORDER	2	HEPATOBILIARY DISORDERS	0.94 ( 0.24 - 3.78 )	0.94 ( 0.01 )	-0.44-2.33	0.94 ( 0.3 )	-0.08 ( -1.75 )
POLYOMAVIRUS VIRAEMIA	2	INFECTIONS AND INFESTATIONS	22.91 ( 5.71 - 91.98 )	22.9 ( 41.67 )	21.51-24.29	22.79 ( 7.12 )	4.51 ( 2.84 )
RETINAL DETACHMENT	2	EYE DISORDERS	4.79 ( 1.2 - 19.19 )	4.79 ( 5.99 )	3.4-6.18	4.79 ( 1.5 )	2.26 ( 0.59 )
THERAPEUTIC PRODUCT EFFECT DELAYED	2	GENERAL DISORDERS AND ADMINISTRATION SITE CONDITIONS	4.16 ( 1.04 - 16.67 )	4.16 ( 4.8 )	2.78-5.55	4.16 ( 1.3 )	2.06 ( 0.39 )
SALMONELLOSIS	2	INFECTIONS AND INFESTATIONS	22.23 ( 5.54 - 89.23 )	22.22 ( 40.32 )	20.83-23.61	22.11 ( 6.91 )	4.47 ( 2.79 )
DYSPHONIA	2	RESPIRATORY, THORACIC AND MEDIASTINAL DISORDERS	0.67 ( 0.17 - 2.69 )	0.67 ( 0.32 )	-0.71-2.06	0.67 ( 0.21 )	-0.57 ( -2.24 )
ILL-DEFINED DISORDER	2	GENERAL DISORDERS AND ADMINISTRATION SITE CONDITIONS	0.34 ( 0.08 - 1.35 )	0.34 ( 2.59 )	-1.05-1.72	0.34 ( 0.11 )	-1.56 ( -3.23 )
RESPIRATORY SYNCYTIAL VIRUS INFECTION	2	INFECTIONS AND INFESTATIONS	3.5 ( 0.88 - 14.02 )	3.5 ( 3.57 )	2.12-4.89	3.5 ( 1.1 )	1.81 ( 0.14 )
PRODUCT AFTER TASTE	2	PRODUCT ISSUES	19.18 ( 4.78 - 76.96 )	19.17 ( 34.3 )	17.78-20.56	19.09 ( 5.97 )	4.26 ( 2.58 )
HYPERTONIC BLADDER	2	RENAL AND URINARY DISORDERS	12.32 ( 3.07 - 49.39 )	12.32 ( 20.74 )	10.93-13.7	12.28 ( 3.84 )	3.62 ( 1.95 )
VARICELLA	2	INFECTIONS AND INFESTATIONS	24.54 ( 6.11 - 98.55 )	24.53 ( 44.89 )	23.14-25.92	24.4 ( 7.63 )	4.61 ( 2.94 )
MYELITIS	2	INFECTIONS AND INFESTATIONS	26.5 ( 6.6 - 106.46 )	26.49 ( 48.77 )	25.1-27.88	26.34 ( 8.23 )	4.72 ( 3.05 )
LUNG TRANSPLANT	2	SURGICAL AND MEDICAL PROCEDURES	16.11 ( 4.02 - 64.61 )	16.1 ( 28.23 )	14.71-17.49	16.05 ( 5.02 )	4 ( 2.33 )
HEPATIC CIRRHOSIS	2	HEPATOBILIARY DISORDERS	2.49 ( 0.62 - 9.97 )	2.49 ( 1.78 )	1.11-3.88	2.49 ( 0.78 )	1.32 ( -0.35 )
GAIT INABILITY	2	GENERAL DISORDERS AND ADMINISTRATION SITE CONDITIONS	0.75 ( 0.19 - 2.99 )	0.75 ( 0.17 )	-0.64-2.13	0.75 ( 0.23 )	-0.42 ( -2.09 )
FREQUENT BOWEL MOVEMENTS	2	GASTROINTESTINAL DISORDERS	1.11 ( 0.28 - 4.44 )	1.11 ( 0.02 )	-0.28-2.49	1.11 ( 0.35 )	0.15 ( -1.52 )
UNDERDOSE	2	INJURY, POISONING AND PROCEDURAL COMPLICATIONS	0.64 ( 0.16 - 2.55 )	0.64 ( 0.41 )	-0.75-2.02	0.64 ( 0.2 )	-0.65 ( -2.32 )
STRESS	2	PSYCHIATRIC DISORDERS	0.47 ( 0.12 - 1.9 )	0.47 ( 1.16 )	-0.91-1.86	0.47 ( 0.15 )	-1.07 ( -2.74 )
DRY MOUTH	2	GASTROINTESTINAL DISORDERS	0.58 ( 0.15 - 2.33 )	0.58 ( 0.6 )	-0.8-1.97	0.58 ( 0.18 )	-0.78 ( -2.45 )
IMMUNOSUPPRESSANT DRUG LEVEL INCREASED	2	INVESTIGATIONS	11.34 ( 2.83 - 45.44 )	11.33 ( 18.8 )	9.95-12.72	11.31 ( 3.54 )	3.5 ( 1.83 )
HAEMOLYTIC ANAEMIA	2	BLOOD AND LYMPHATIC SYSTEM DISORDERS	6.46 ( 1.61 - 25.88 )	6.46 ( 9.22 )	5.07-7.85	6.45 ( 2.02 )	2.69 ( 1.02 )
NERVOUSNESS	2	PSYCHIATRIC DISORDERS	1.05 ( 0.26 - 4.21 )	1.05 ( 0.01 )	-0.33-2.44	1.05 ( 0.33 )	0.07 ( -1.59 )
EPIGASTRIC DISCOMFORT	2	GASTROINTESTINAL DISORDERS	10.55 ( 2.63 - 42.28 )	10.55 ( 17.24 )	9.16-11.93	10.52 ( 3.29 )	3.4 ( 1.73 )
DEPRESSED MOOD	2	PSYCHIATRIC DISORDERS	0.78 ( 0.19 - 3.11 )	0.78 ( 0.13 )	-0.61-2.16	0.78 ( 0.24 )	-0.37 ( -2.03 )
HAEMATOCRIT ABNORMAL	2	INVESTIGATIONS	31.21 ( 7.77 - 125.47 )	31.2 ( 58.05 )	29.81-32.59	30.99 ( 9.67 )	4.95 ( 3.28 )
CHOKING	2	RESPIRATORY, THORACIC AND MEDIASTINAL DISORDERS	2.21 ( 0.55 - 8.83 )	2.21 ( 1.32 )	0.82-3.59	2.2 ( 0.69 )	1.14 ( -0.53 )
PLASMA CELL MYELOMA	2	NEOPLASMS BENIGN, MALIGNANT AND UNSPECIFIED (INCL CYSTS AND POLYPS)	0.8 ( 0.2 - 3.2 )	0.8 ( 0.1 )	-0.59-2.19	0.8 ( 0.25 )	-0.32 ( -1.99 )
IMMUNODEFICIENCY	2	IMMUNE SYSTEM DISORDERS	2.06 ( 0.51 - 8.24 )	2.06 ( 1.09 )	0.67-3.44	2.06 ( 0.65 )	1.04 ( -0.63 )
BACTERAEMIA	2	INFECTIONS AND INFESTATIONS	3.13 ( 0.78 - 12.51 )	3.13 ( 2.89 )	1.74-4.51	3.12 ( 0.98 )	1.64 ( -0.02 )
BRONCHITIS	2	INFECTIONS AND INFESTATIONS	0.64 ( 0.16 - 2.56 )	0.64 ( 0.41 )	-0.75-2.02	0.64 ( 0.2 )	-0.65 ( -2.31 )
VENTRICULAR TACHYCARDIA	2	CARDIAC DISORDERS	2.95 ( 0.74 - 11.8 )	2.95 ( 2.57 )	1.56-4.33	2.94 ( 0.92 )	1.56 ( -0.11 )
ACUTE LYMPHOCYTIC LEUKAEMIA	2	NEOPLASMS BENIGN, MALIGNANT AND UNSPECIFIED (INCL CYSTS AND POLYPS)	14.45 ( 3.6 - 57.93 )	14.44 ( 24.94 )	13.05-15.83	14.4 ( 4.5 )	3.85 ( 2.18 )
ANTIVIRAL DRUG LEVEL ABOVE THERAPEUTIC	2	INVESTIGATIONS	597.24 ( 136.52 - 2612.74 )	596.88 ( 1049.79 )	595.4-598.35	526.77 ( 153.22 )	9.04 ( 7.24 )
BLINDNESS UNILATERAL	2	EYE DISORDERS	3.4 ( 0.85 - 13.59 )	3.4 ( 3.38 )	2.01-4.78	3.39 ( 1.06 )	1.76 ( 0.1 )
PATHOGEN RESISTANCE	2	INFECTIONS AND INFESTATIONS	3.02 ( 0.76 - 12.1 )	3.02 ( 2.7 )	1.64-4.41	3.02 ( 0.95 )	1.59 ( -0.07 )
SLEEP DISORDER	2	PSYCHIATRIC DISORDERS	0.48 ( 0.12 - 1.94 )	0.48 ( 1.1 )	-0.9-1.87	0.48 ( 0.15 )	-1.04 ( -2.71 )
IMMUNE SYSTEM DISORDER	2	IMMUNE SYSTEM DISORDERS	2.75 ( 0.69 - 11.02 )	2.75 ( 2.23 )	1.37-4.14	2.75 ( 0.86 )	1.46 ( -0.21 )
MUSCLE TWITCHING	2	MUSCULOSKELETAL AND CONNECTIVE TISSUE DISORDERS	2.14 ( 0.54 - 8.58 )	2.14 ( 1.22 )	0.76-3.53	2.14 ( 0.67 )	1.1 ( -0.57 )
POLYMERASE CHAIN REACTION POSITIVE	2	INVESTIGATIONS	76.57 ( 18.92 - 309.93 )	76.52 ( 146.57 )	75.13-77.92	75.25 ( 23.36 )	6.23 ( 4.55 )
STEM CELL TRANSPLANT	2	SURGICAL AND MEDICAL PROCEDURES	28.53 ( 7.1 - 114.63 )	28.51 ( 52.76 )	27.12-29.9	28.34 ( 8.85 )	4.82 ( 3.15 )
LACRIMATION INCREASED	2	EYE DISORDERS	1.24 ( 0.31 - 4.97 )	1.24 ( 0.09 )	-0.14-2.63	1.24 ( 0.39 )	0.31 ( -1.35 )
EYE IRRITATION	2	EYE DISORDERS	0.73 ( 0.18 - 2.93 )	0.73 ( 0.2 )	-0.65-2.12	0.73 ( 0.23 )	-0.45 ( -2.12 )
FULL BLOOD COUNT ABNORMAL	2	INVESTIGATIONS	0.89 ( 0.22 - 3.54 )	0.89 ( 0.03 )	-0.5-2.27	0.89 ( 0.28 )	-0.18 ( -1.84 )
HUNGER	2	GENERAL DISORDERS AND ADMINISTRATION SITE CONDITIONS	3.76 ( 0.94 - 15.03 )	3.75 ( 4.04 )	2.37-5.14	3.75 ( 1.18 )	1.91 ( 0.24 )
POOR QUALITY SLEEP	2	PSYCHIATRIC DISORDERS	1.73 ( 0.43 - 6.91 )	1.73 ( 0.61 )	0.34-3.11	1.73 ( 0.54 )	0.79 ( -0.88 )
DEVICE RELATED SEPSIS	2	INFECTIONS AND INFESTATIONS	15.66 ( 3.91 - 62.8 )	15.65 ( 27.34 )	14.26-17.04	15.6 ( 4.88 )	3.96 ( 2.29 )
MULTIPLE ALLERGIES	2	IMMUNE SYSTEM DISORDERS	4.01 ( 1 - 16.05 )	4.01 ( 4.51 )	2.62-5.39	4 ( 1.25 )	2 ( 0.33 )
NECK MASS	2	MUSCULOSKELETAL AND CONNECTIVE TISSUE DISORDERS	13.82 ( 3.45 - 55.42 )	13.82 ( 23.71 )	12.43-15.2	13.78 ( 4.31 )	3.78 ( 2.11 )
LYMPHADENOPATHY	2	BLOOD AND LYMPHATIC SYSTEM DISORDERS	1.15 ( 0.29 - 4.6 )	1.15 ( 0.04 )	-0.24-2.54	1.15 ( 0.36 )	0.2 ( -1.46 )
PYELONEPHRITIS	2	INFECTIONS AND INFESTATIONS	4.76 ( 1.19 - 19.04 )	4.75 ( 5.92 )	3.37-6.14	4.75 ( 1.49 )	2.25 ( 0.58 )
HEART TRANSPLANT REJECTION	2	IMMUNE SYSTEM DISORDERS	60.94 ( 15.09 - 246.08 )	60.91 ( 116.26 )	59.51-62.3	60.1 ( 18.69 )	5.91 ( 4.23 )
HERPES VIRUS INFECTION	2	INFECTIONS AND INFESTATIONS	7.42 ( 1.85 - 29.72 )	7.42 ( 11.09 )	6.03-8.8	7.41 ( 2.32 )	2.89 ( 1.22 )
HYPOTENSION	2	VASCULAR DISORDERS	0.21 ( 0.05 - 0.84 )	0.21 ( 5.89 )	-1.17-1.6	0.21 ( 0.07 )	-2.24 ( -3.91 )
MIGRAINE	2	NERVOUS SYSTEM DISORDERS	0.4 ( 0.1 - 1.6 )	0.4 ( 1.8 )	-0.99-1.79	0.4 ( 0.13 )	-1.32 ( -2.99 )
CYTOMEGALOVIRUS GASTROINTESTINAL INFECTION	2	INFECTIONS AND INFESTATIONS	111.98 ( 27.52 - 455.73 )	111.91 ( 214.49 )	110.51-113.32	109.21 ( 33.75 )	6.77 ( 5.07 )
RASH PRURITIC	2	SKIN AND SUBCUTANEOUS TISSUE DISORDERS	0.8 ( 0.2 - 3.2 )	0.8 ( 0.1 )	-0.59-2.18	0.8 ( 0.25 )	-0.32 ( -1.99 )
RASH PAPULAR	2	SKIN AND SUBCUTANEOUS TISSUE DISORDERS	2.49 ( 0.62 - 9.96 )	2.49 ( 1.78 )	1.1-3.87	2.49 ( 0.78 )	1.31 ( -0.35 )
CARDIAC FAILURE	2	CARDIAC DISORDERS	0.52 ( 0.13 - 2.1 )	0.52 ( 0.86 )	-0.86-1.91	0.53 ( 0.16 )	-0.93 ( -2.6 )
RENAL FUNCTION TEST ABNORMAL	2	INVESTIGATIONS	7.67 ( 1.91 - 30.72 )	7.67 ( 11.57 )	6.28-9.05	7.65 ( 2.4 )	2.94 ( 1.27 )
FEBRILE NEUTROPENIA	2	BLOOD AND LYMPHATIC SYSTEM DISORDERS	0.53 ( 0.13 - 2.11 )	0.53 ( 0.85 )	-0.86-1.91	0.53 ( 0.17 )	-0.92 ( -2.59 )
FEELING HOT	2	GENERAL DISORDERS AND ADMINISTRATION SITE CONDITIONS	0.66 ( 0.16 - 2.64 )	0.66 ( 0.35 )	-0.73-2.04	0.66 ( 0.21 )	-0.6 ( -2.27 )
BILE DUCT STONE	2	HEPATOBILIARY DISORDERS	14.98 ( 3.74 - 60.06 )	14.97 ( 25.99 )	13.58-16.36	14.93 ( 4.67 )	3.9 ( 2.23 )
ORAL HERPES	2	INFECTIONS AND INFESTATIONS	1.69 ( 0.42 - 6.76 )	1.69 ( 0.56 )	0.3-3.07	1.69 ( 0.53 )	0.76 ( -0.91 )
UPPER LIMB FRACTURE	2	INJURY, POISONING AND PROCEDURAL COMPLICATIONS	2.02 ( 0.5 - 8.08 )	2.02 ( 1.03 )	0.63-3.41	2.02 ( 0.63 )	1.01 ( -0.65 )
WHITE BLOOD CELL DISORDER	2	BLOOD AND LYMPHATIC SYSTEM DISORDERS	13.41 ( 3.35 - 53.76 )	13.4 ( 22.89 )	12.02-14.79	13.37 ( 4.18 )	3.74 ( 2.07 )
OSTEOPOROSIS	2	MUSCULOSKELETAL AND CONNECTIVE TISSUE DISORDERS	0.64 ( 0.16 - 2.55 )	0.64 ( 0.41 )	-0.75-2.02	0.64 ( 0.2 )	-0.65 ( -2.32 )
OEDEMA	2	GENERAL DISORDERS AND ADMINISTRATION SITE CONDITIONS	0.9 ( 0.23 - 3.6 )	0.9 ( 0.02 )	-0.49-2.29	0.9 ( 0.28 )	-0.15 ( -1.82 )
PARANASAL SINUS DISCOMFORT	2	RESPIRATORY, THORACIC AND MEDIASTINAL DISORDERS	8.23 ( 2.05 - 32.95 )	8.22 ( 12.66 )	6.83-9.61	8.21 ( 2.57 )	3.04 ( 1.37 )
MULTIPLE ORGAN DYSFUNCTION SYNDROME	2	GENERAL DISORDERS AND ADMINISTRATION SITE CONDITIONS	1.09 ( 0.27 - 4.37 )	1.09 ( 0.02 )	-0.29-2.48	1.09 ( 0.34 )	0.13 ( -1.54 )
BLISTER	2	SKIN AND SUBCUTANEOUS TISSUE DISORDERS	0.7 ( 0.18 - 2.82 )	0.7 ( 0.25 )	-0.68-2.09	0.7 ( 0.22 )	-0.51 ( -2.17 )
WALDENSTROM'S MACROGLOBULINAEMIA	2	NEOPLASMS BENIGN, MALIGNANT AND UNSPECIFIED (INCL CYSTS AND POLYPS)	50.61 ( 12.55 - 204.05 )	50.58 ( 96.12 )	49.19-51.98	50.03 ( 15.58 )	5.64 ( 3.96 )
NECK PAIN	2	MUSCULOSKELETAL AND CONNECTIVE TISSUE DISORDERS	0.74 ( 0.19 - 2.97 )	0.74 ( 0.18 )	-0.64-2.13	0.74 ( 0.23 )	-0.43 ( -2.1 )
ASPIRATION	1	RESPIRATORY, THORACIC AND MEDIASTINAL DISORDERS	2.14 ( 0.3 - 15.23 )	2.14 ( 0.61 )	0.18-4.1	2.14 ( 0.42 )	1.1 ( -0.57 )
HEPATOTOXICITY	1	HEPATOBILIARY DISORDERS	0.78 ( 0.11 - 5.57 )	0.78 ( 0.06 )	-1.18-2.74	0.78 ( 0.15 )	-0.35 ( -2.02 )
DYSARTHRIA	1	NERVOUS SYSTEM DISORDERS	0.7 ( 0.1 - 4.99 )	0.7 ( 0.13 )	-1.26-2.66	0.7 ( 0.14 )	-0.51 ( -2.17 )
SYMPTOM RECURRENCE	1	GENERAL DISORDERS AND ADMINISTRATION SITE CONDITIONS	1.56 ( 0.22 - 11.05 )	1.55 ( 0.2 )	-0.41-3.51	1.55 ( 0.3 )	0.64 ( -1.03 )
PRODUCT DISPENSING ERROR	1	INJURY, POISONING AND PROCEDURAL COMPLICATIONS	0.53 ( 0.07 - 3.76 )	0.53 ( 0.42 )	-1.43-2.49	0.53 ( 0.1 )	-0.92 ( -2.59 )
PERFUME SENSITIVITY	1	IMMUNE SYSTEM DISORDERS	21.22 ( 2.97 - 151.41 )	21.22 ( 19.17 )	19.25-23.18	21.12 ( 4.08 )	4.4 ( 2.72 )
GASTRIC ULCER	1	GASTROINTESTINAL DISORDERS	1.39 ( 0.2 - 9.85 )	1.39 ( 0.11 )	-0.57-3.35	1.39 ( 0.27 )	0.47 ( -1.2 )
HEAVY MENSTRUAL BLEEDING	1	REPRODUCTIVE SYSTEM AND BREAST DISORDERS	1.09 ( 0.15 - 7.72 )	1.09 ( 0.01 )	-0.87-3.05	1.09 ( 0.21 )	0.12 ( -1.55 )
HYDRONEPHROSIS	1	RENAL AND URINARY DISORDERS	2.85 ( 0.4 - 20.28 )	2.85 ( 1.2 )	0.89-4.81	2.85 ( 0.55 )	1.51 ( -0.16 )
CATHETER SITE INFECTION	1	INFECTIONS AND INFESTATIONS	7.28 ( 1.02 - 51.79 )	7.28 ( 5.41 )	5.32-9.24	7.27 ( 1.41 )	2.86 ( 1.19 )
DISEASE RECURRENCE	1	GENERAL DISORDERS AND ADMINISTRATION SITE CONDITIONS	0.2 ( 0.03 - 1.39 )	0.2 ( 3.3 )	-1.76-2.16	0.2 ( 0.04 )	-2.35 ( -4.02 )
NIGHT SWEATS	1	SKIN AND SUBCUTANEOUS TISSUE DISORDERS	0.66 ( 0.09 - 4.65 )	0.66 ( 0.18 )	-1.3-2.62	0.66 ( 0.13 )	-0.61 ( -2.28 )
SENILE DEMENTIA	1	NERVOUS SYSTEM DISORDERS	38.6 ( 5.39 - 276.46 )	38.59 ( 36.3 )	36.62-40.56	38.27 ( 7.37 )	5.26 ( 3.57 )
MOBILITY DECREASED	1	MUSCULOSKELETAL AND CONNECTIVE TISSUE DISORDERS	0.25 ( 0.04 - 1.77 )	0.25 ( 2.26 )	-1.71-2.21	0.25 ( 0.05 )	-2 ( -3.67 )
HYPOAESTHESIA	1	NERVOUS SYSTEM DISORDERS	0.15 ( 0.02 - 1.04 )	0.15 ( 4.98 )	-1.81-2.11	0.15 ( 0.03 )	-2.77 ( -4.44 )
VIRAL LOAD UNDETECTABLE	1	INVESTIGATIONS	1492.65 ( 155.22 - 14353.94 )	1492.19 ( 1117.64 )	1489.93-1494.45	1119.39 ( 168.45 )	10.13 ( 8.02 )
SINUS OPERATION	1	SURGICAL AND MEDICAL PROCEDURES	7.64 ( 1.07 - 54.35 )	7.64 ( 5.76 )	5.68-9.6	7.63 ( 1.48 )	2.93 ( 1.26 )
SINUSITIS	1	INFECTIONS AND INFESTATIONS	0.17 ( 0.02 - 1.24 )	0.17 ( 3.92 )	-1.79-2.13	0.17 ( 0.03 )	-2.52 ( -4.19 )
TUBERCULOSIS	1	INFECTIONS AND INFESTATIONS	1.55 ( 0.22 - 11.02 )	1.55 ( 0.2 )	-0.41-3.51	1.55 ( 0.3 )	0.63 ( -1.03 )
BLOOD UREA INCREASED	1	INVESTIGATIONS	2.23 ( 0.31 - 15.82 )	2.23 ( 0.68 )	0.27-4.19	2.23 ( 0.43 )	1.15 ( -0.51 )
PHOTOSENSITIVITY REACTION	1	SKIN AND SUBCUTANEOUS TISSUE DISORDERS	1.32 ( 0.19 - 9.35 )	1.32 ( 0.08 )	-0.64-3.28	1.32 ( 0.26 )	0.4 ( -1.27 )
BARTONELLA TEST POSITIVE	1	INVESTIGATIONS	1492.65 ( 155.22 - 14353.94 )	1492.19 ( 1117.64 )	1489.93-1494.45	1119.39 ( 168.45 )	10.13 ( 8.02 )
TONGUE HAEMORRHAGE	1	GASTROINTESTINAL DISORDERS	19.64 ( 2.75 - 140.07 )	19.63 ( 17.61 )	17.67-21.6	19.55 ( 3.78 )	4.29 ( 2.61 )
URINE OUTPUT DECREASED	1	INVESTIGATIONS	3.3 ( 0.46 - 23.43 )	3.3 ( 1.6 )	1.34-5.26	3.29 ( 0.64 )	1.72 ( 0.05 )
MALABSORPTION	1	GASTROINTESTINAL DISORDERS	4.63 ( 0.65 - 32.88 )	4.62 ( 2.84 )	2.66-6.59	4.62 ( 0.9 )	2.21 ( 0.54 )
UNEVALUABLE EVENT	1	GENERAL DISORDERS AND ADMINISTRATION SITE CONDITIONS	0.29 ( 0.04 - 2.04 )	0.29 ( 1.77 )	-1.67-2.25	0.29 ( 0.06 )	-1.8 ( -3.47 )
LUNG TRANSPLANT REJECTION	1	IMMUNE SYSTEM DISORDERS	36.11 ( 5.05 - 258.48 )	36.1 ( 33.86 )	34.13-38.07	35.82 ( 6.9 )	5.16 ( 3.48 )
DERMATITIS INFECTED	1	INFECTIONS AND INFESTATIONS	33.42 ( 4.67 - 239.05 )	33.41 ( 31.2 )	31.44-35.37	33.17 ( 6.39 )	5.05 ( 3.37 )
IMPAIRED HEALING	1	GENERAL DISORDERS AND ADMINISTRATION SITE CONDITIONS	0.62 ( 0.09 - 4.41 )	0.62 ( 0.23 )	-1.34-2.58	0.62 ( 0.12 )	-0.69 ( -2.35 )
JOINT INJURY	1	INJURY, POISONING AND PROCEDURAL COMPLICATIONS	0.81 ( 0.11 - 5.75 )	0.81 ( 0.05 )	-1.15-2.77	0.81 ( 0.16 )	-0.31 ( -1.97 )
PROTEIN URINE PRESENT	1	INVESTIGATIONS	3.36 ( 0.47 - 23.87 )	3.36 ( 1.65 )	1.4-5.32	3.36 ( 0.65 )	1.75 ( 0.08 )
HEART RATE IRREGULAR	1	INVESTIGATIONS	0.94 ( 0.13 - 6.66 )	0.94 ( 0 )	-1.02-2.9	0.94 ( 0.18 )	-0.09 ( -1.76 )
MUSCLE ATROPHY	1	MUSCULOSKELETAL AND CONNECTIVE TISSUE DISORDERS	1.89 ( 0.27 - 13.44 )	1.89 ( 0.42 )	-0.07-3.85	1.89 ( 0.37 )	0.92 ( -0.75 )
SPINAL FRACTURE	1	INJURY, POISONING AND PROCEDURAL COMPLICATIONS	1 ( 0.14 - 7.07 )	1 ( 0 )	-0.96-2.95	1 ( 0.19 )	-0.01 ( -1.67 )
DYSPHAGIA	1	GASTROINTESTINAL DISORDERS	0.24 ( 0.03 - 1.69 )	0.24 ( 2.44 )	-1.72-2.2	0.24 ( 0.05 )	-2.07 ( -3.74 )
INTESTINAL HAEMORRHAGE	1	GASTROINTESTINAL DISORDERS	4.07 ( 0.57 - 28.91 )	4.07 ( 2.31 )	2.11-6.03	4.06 ( 0.79 )	2.02 ( 0.35 )
EYE SWELLING	1	EYE DISORDERS	0.62 ( 0.09 - 4.44 )	0.62 ( 0.23 )	-1.34-2.58	0.62 ( 0.12 )	-0.68 ( -2.35 )
BRONCHIOLITIS OBLITERANS SYNDROME	1	RESPIRATORY, THORACIC AND MEDIASTINAL DISORDERS	63.97 ( 8.88 - 460.66 )	63.95 ( 61.09 )	61.98-65.92	63.06 ( 12.09 )	5.98 ( 4.28 )
PULMONARY AIR LEAKAGE	1	RESPIRATORY, THORACIC AND MEDIASTINAL DISORDERS	101.77 ( 14.02 - 738.91 )	101.74 ( 97.53 )	99.76-103.72	99.5 ( 18.94 )	6.64 ( 4.92 )
PNEUMOMEDIASTINUM	1	RESPIRATORY, THORACIC AND MEDIASTINAL DISORDERS	9.53 ( 1.34 - 67.8 )	9.52 ( 7.61 )	7.56-11.49	9.51 ( 1.84 )	3.25 ( 1.58 )
HUMAN HERPESVIRUS 6 INFECTION	1	INFECTIONS AND INFESTATIONS	13.61 ( 1.91 - 96.94 )	13.61 ( 11.64 )	11.64-15.57	13.57 ( 2.62 )	3.76 ( 2.09 )
DERMATITIS EXFOLIATIVE GENERALISED	1	SKIN AND SUBCUTANEOUS TISSUE DISORDERS	4.38 ( 0.62 - 31.14 )	4.38 ( 2.61 )	2.42-6.34	4.38 ( 0.85 )	2.13 ( 0.46 )
DRUG ERUPTION	1	SKIN AND SUBCUTANEOUS TISSUE DISORDERS	1.17 ( 0.16 - 8.29 )	1.17 ( 0.02 )	-0.79-3.13	1.17 ( 0.23 )	0.22 ( -1.44 )
GRAFT VERSUS HOST DISEASE IN SKIN	1	IMMUNE SYSTEM DISORDERS	7.71 ( 1.08 - 54.82 )	7.7 ( 5.82 )	5.74-9.67	7.69 ( 1.49 )	2.94 ( 1.27 )
HAEMATOCHEZIA	1	GASTROINTESTINAL DISORDERS	0.28 ( 0.04 - 2.01 )	0.28 ( 1.81 )	-1.68-2.24	0.28 ( 0.06 )	-1.82 ( -3.48 )
DECREASED ACTIVITY	1	GENERAL DISORDERS AND ADMINISTRATION SITE CONDITIONS	1.34 ( 0.19 - 9.55 )	1.34 ( 0.09 )	-0.62-3.3	1.34 ( 0.26 )	0.43 ( -1.24 )
EMOTIONAL DISORDER	1	PSYCHIATRIC DISORDERS	0.74 ( 0.1 - 5.28 )	0.74 ( 0.09 )	-1.22-2.7	0.74 ( 0.14 )	-0.43 ( -2.09 )
HEPATIC INFECTION	1	INFECTIONS AND INFESTATIONS	10.92 ( 1.53 - 77.74 )	10.92 ( 8.99 )	8.96-12.88	10.89 ( 2.11 )	3.45 ( 1.77 )
CHOLECYSTITIS INFECTIVE	1	INFECTIONS AND INFESTATIONS	7.51 ( 1.06 - 53.44 )	7.51 ( 5.63 )	5.55-9.47	7.5 ( 1.45 )	2.91 ( 1.24 )
PLATELET COUNT ABNORMAL	1	INVESTIGATIONS	2.65 ( 0.37 - 18.84 )	2.65 ( 1.03 )	0.69-4.61	2.65 ( 0.51 )	1.41 ( -0.26 )
PRURITUS ALLERGIC	1	SKIN AND SUBCUTANEOUS TISSUE DISORDERS	15.03 ( 2.11 - 107.06 )	15.02 ( 13.05 )	13.06-16.99	14.98 ( 2.9 )	3.9 ( 2.23 )
PERICARDIAL EFFUSION	1	CARDIAC DISORDERS	0.94 ( 0.13 - 6.68 )	0.94 ( 0 )	-1.02-2.9	0.94 ( 0.18 )	-0.09 ( -1.76 )
CARDIAC TAMPONADE	1	CARDIAC DISORDERS	5.02 ( 0.71 - 35.69 )	5.02 ( 3.21 )	3.06-6.98	5.01 ( 0.97 )	2.33 ( 0.66 )
BLOOD POTASSIUM ABNORMAL	1	INVESTIGATIONS	7.05 ( 0.99 - 50.15 )	7.05 ( 5.18 )	5.09-9.01	7.04 ( 1.36 )	2.82 ( 1.15 )
REHABILITATION THERAPY	1	SURGICAL AND MEDICAL PROCEDURES	3.71 ( 0.52 - 26.39 )	3.71 ( 1.98 )	1.75-5.67	3.71 ( 0.72 )	1.89 ( 0.22 )
BLOOD LACTATE DEHYDROGENASE INCREASED	1	INVESTIGATIONS	1.75 ( 0.25 - 12.42 )	1.75 ( 0.32 )	-0.21-3.71	1.75 ( 0.34 )	0.81 ( -0.86 )
ASPARTATE AMINOTRANSFERASE INCREASED	1	INVESTIGATIONS	0.51 ( 0.07 - 3.62 )	0.51 ( 0.47 )	-1.45-2.47	0.51 ( 0.1 )	-0.97 ( -2.64 )
FAECES SOFT	1	GASTROINTESTINAL DISORDERS	1.76 ( 0.25 - 12.53 )	1.76 ( 0.33 )	-0.2-3.72	1.76 ( 0.34 )	0.82 ( -0.85 )
SLUGGISHNESS	1	GENERAL DISORDERS AND ADMINISTRATION SITE CONDITIONS	2.16 ( 0.3 - 15.33 )	2.16 ( 0.62 )	0.2-4.12	2.16 ( 0.42 )	1.11 ( -0.56 )
INFECTIVE PERICARDIAL EFFUSION	1	INFECTIONS AND INFESTATIONS	559.74 ( 69.99 - 4476.75 )	559.57 ( 495.62 )	557.49-561.65	497.51 ( 87.35 )	8.96 ( 7.06 )
FLAT AFFECT	1	PSYCHIATRIC DISORDERS	18.97 ( 2.66 - 135.3 )	18.97 ( 16.95 )	17-20.93	18.89 ( 3.65 )	4.24 ( 2.56 )
ACUTE MYELOID LEUKAEMIA RECURRENT	1	NEOPLASMS BENIGN, MALIGNANT AND UNSPECIFIED (INCL CYSTS AND POLYPS)	6.99 ( 0.98 - 49.68 )	6.98 ( 5.12 )	5.02-8.94	6.97 ( 1.35 )	2.8 ( 1.13 )
FOOD AVERSION	1	METABOLISM AND NUTRITION DISORDERS	11.85 ( 1.66 - 84.34 )	11.84 ( 9.9 )	9.88-13.81	11.81 ( 2.29 )	3.56 ( 1.89 )
DISCOURAGEMENT	1	PSYCHIATRIC DISORDERS	2.58 ( 0.36 - 18.33 )	2.58 ( 0.97 )	0.62-4.54	2.58 ( 0.5 )	1.37 ( -0.3 )
BLOOD PRESSURE FLUCTUATION	1	VASCULAR DISORDERS	0.49 ( 0.07 - 3.5 )	0.49 ( 0.52 )	-1.47-2.45	0.49 ( 0.1 )	-1.02 ( -2.69 )
GENETIC POLYMORPHISM	1	CONGENITAL, FAMILIAL AND GENETIC DISORDERS	172.23 ( 23.36 - 1269.59 )	172.18 ( 163.88 )	170.18-174.17	165.84 ( 31.17 )	7.37 ( 5.62 )
SCOLIOSIS	1	MUSCULOSKELETAL AND CONNECTIVE TISSUE DISORDERS	3 ( 0.42 - 21.33 )	3 ( 1.33 )	1.04-4.96	3 ( 0.58 )	1.58 ( -0.08 )
CLUSTER HEADACHE	1	NERVOUS SYSTEM DISORDERS	15.08 ( 2.12 - 107.42 )	15.07 ( 13.1 )	13.11-17.04	15.03 ( 2.91 )	3.91 ( 2.23 )
BLOOD GLUCOSE DECREASED	1	INVESTIGATIONS	0.6 ( 0.08 - 4.26 )	0.6 ( 0.27 )	-1.36-2.56	0.6 ( 0.12 )	-0.74 ( -2.4 )
PRODUCT SELECTION ERROR	1	INJURY, POISONING AND PROCEDURAL COMPLICATIONS	11.25 ( 1.58 - 80.09 )	11.25 ( 9.31 )	9.29-13.21	11.22 ( 2.17 )	3.49 ( 1.82 )
THERAPY CHANGE	1	SURGICAL AND MEDICAL PROCEDURES	2.14 ( 0.3 - 15.21 )	2.14 ( 0.61 )	0.18-4.1	2.14 ( 0.41 )	1.1 ( -0.57 )
COMPLICATIONS OF TRANSPLANTED KIDNEY	1	INJURY, POISONING AND PROCEDURAL COMPLICATIONS	12.9 ( 1.81 - 91.9 )	12.9 ( 10.95 )	10.94-14.86	12.87 ( 2.49 )	3.69 ( 2.01 )
AMMONIA ABNORMAL	1	INVESTIGATIONS	53.95 ( 7.51 - 387.67 )	53.93 ( 51.33 )	51.96-55.91	53.3 ( 10.24 )	5.74 ( 4.04 )
HEPATIC ENCEPHALOPATHY	1	NERVOUS SYSTEM DISORDERS	2.82 ( 0.4 - 20.05 )	2.82 ( 1.17 )	0.86-4.78	2.82 ( 0.55 )	1.5 ( -0.17 )
LARGE INTESTINE PERFORATION	1	GASTROINTESTINAL DISORDERS	3.3 ( 0.46 - 23.43 )	3.3 ( 1.6 )	1.34-5.26	3.29 ( 0.64 )	1.72 ( 0.05 )
JOINT EFFUSION	1	MUSCULOSKELETAL AND CONNECTIVE TISSUE DISORDERS	2.84 ( 0.4 - 20.15 )	2.84 ( 1.19 )	0.87-4.8	2.83 ( 0.55 )	1.5 ( -0.17 )
GAIT DISTURBANCE	1	GENERAL DISORDERS AND ADMINISTRATION SITE CONDITIONS	0.11 ( 0.02 - 0.76 )	0.11 ( 7.47 )	-1.85-2.07	0.11 ( 0.02 )	-3.22 ( -4.89 )
BODY HEIGHT DECREASED	1	INVESTIGATIONS	2.53 ( 0.36 - 18 )	2.53 ( 0.93 )	0.57-4.49	2.53 ( 0.49 )	1.34 ( -0.33 )
CARDIAC OPERATION	1	SURGICAL AND MEDICAL PROCEDURES	2.51 ( 0.35 - 17.82 )	2.51 ( 0.91 )	0.55-4.47	2.51 ( 0.49 )	1.33 ( -0.34 )
HYPERPHAGIA	1	METABOLISM AND NUTRITION DISORDERS	6.42 ( 0.9 - 45.62 )	6.41 ( 4.56 )	4.45-8.37	6.41 ( 1.24 )	2.68 ( 1.01 )
NASAL CONGESTION	1	RESPIRATORY, THORACIC AND MEDIASTINAL DISORDERS	0.29 ( 0.04 - 2.05 )	0.29 ( 1.75 )	-1.67-2.25	0.29 ( 0.06 )	-1.79 ( -3.46 )
ARTERIOVENOUS FISTULA THROMBOSIS	1	INJURY, POISONING AND PROCEDURAL COMPLICATIONS	68.89 ( 9.56 - 496.63 )	68.87 ( 65.87 )	66.9-70.85	67.84 ( 12.99 )	6.08 ( 4.38 )
CARDIAC FAILURE CONGESTIVE	1	CARDIAC DISORDERS	0.57 ( 0.08 - 4.04 )	0.57 ( 0.33 )	-1.39-2.53	0.57 ( 0.11 )	-0.81 ( -2.48 )
FEELING JITTERY	1	GENERAL DISORDERS AND ADMINISTRATION SITE CONDITIONS	1.63 ( 0.23 - 11.57 )	1.63 ( 0.24 )	-0.33-3.59	1.63 ( 0.32 )	0.7 ( -0.96 )
GRAFT VERSUS HOST DISEASE IN GASTROINTESTINAL TRACT	1	IMMUNE SYSTEM DISORDERS	6.94 ( 0.98 - 49.37 )	6.94 ( 5.08 )	4.98-8.9	6.93 ( 1.34 )	2.79 ( 1.12 )
MUSCLE TIGHTNESS	1	MUSCULOSKELETAL AND CONNECTIVE TISSUE DISORDERS	1.49 ( 0.21 - 10.57 )	1.49 ( 0.16 )	-0.47-3.45	1.49 ( 0.29 )	0.57 ( -1.09 )
MOOD SWINGS	1	PSYCHIATRIC DISORDERS	1 ( 0.14 - 7.12 )	1 ( 0 )	-0.96-2.96	1 ( 0.19 )	0 ( -1.66 )
POST TRANSPLANT LYMPHOPROLIFERATIVE DISORDER	1	NEOPLASMS BENIGN, MALIGNANT AND UNSPECIFIED (INCL CYSTS AND POLYPS)	3.24 ( 0.46 - 23.02 )	3.24 ( 1.55 )	1.28-5.2	3.24 ( 0.63 )	1.69 ( 0.03 )
DYSURIA	1	RENAL AND URINARY DISORDERS	0.62 ( 0.09 - 4.37 )	0.62 ( 0.24 )	-1.34-2.58	0.62 ( 0.12 )	-0.7 ( -2.37 )
MUSCLE DISORDER	1	MUSCULOSKELETAL AND CONNECTIVE TISSUE DISORDERS	3.41 ( 0.48 - 24.22 )	3.41 ( 1.7 )	1.45-5.37	3.4 ( 0.66 )	1.77 ( 0.1 )
THYROID DISORDER	1	ENDOCRINE DISORDERS	1.2 ( 0.17 - 8.54 )	1.2 ( 0.03 )	-0.76-3.16	1.2 ( 0.23 )	0.27 ( -1.4 )
COGNITIVE DISORDER	1	NERVOUS SYSTEM DISORDERS	0.42 ( 0.06 - 2.98 )	0.42 ( 0.8 )	-1.54-2.38	0.42 ( 0.08 )	-1.25 ( -2.92 )
APHASIA	1	NERVOUS SYSTEM DISORDERS	0.79 ( 0.11 - 5.6 )	0.79 ( 0.06 )	-1.17-2.75	0.79 ( 0.15 )	-0.34 ( -2.01 )
POST PROCEDURAL SWELLING	1	INJURY, POISONING AND PROCEDURAL COMPLICATIONS	15.08 ( 2.12 - 107.42 )	15.07 ( 13.1 )	13.11-17.04	15.03 ( 2.91 )	3.91 ( 2.23 )
LARGE INTESTINAL HAEMORRHAGE	1	GASTROINTESTINAL DISORDERS	10.69 ( 1.5 - 76.07 )	10.68 ( 8.76 )	8.72-12.65	10.66 ( 2.06 )	3.41 ( 1.74 )
SMALL INTESTINAL OBSTRUCTION	1	GASTROINTESTINAL DISORDERS	1.9 ( 0.27 - 13.53 )	1.9 ( 0.43 )	-0.06-3.86	1.9 ( 0.37 )	0.93 ( -0.74 )
SKIN DISORDER	1	SKIN AND SUBCUTANEOUS TISSUE DISORDERS	0.49 ( 0.07 - 3.49 )	0.49 ( 0.53 )	-1.47-2.45	0.49 ( 0.1 )	-1.02 ( -2.69 )
URINARY TRACT INFLAMMATION	1	RENAL AND URINARY DISORDERS	48.15 ( 6.71 - 345.54 )	48.14 ( 45.67 )	46.16-50.11	47.63 ( 9.16 )	5.57 ( 3.88 )
DRUG TOLERANCE INCREASED	1	GENERAL DISORDERS AND ADMINISTRATION SITE CONDITIONS	20.17 ( 2.83 - 143.87 )	20.16 ( 18.13 )	18.2-22.13	20.08 ( 3.88 )	4.33 ( 2.65 )
MYOCARDIAL INFARCTION	1	CARDIAC DISORDERS	0.23 ( 0.03 - 1.6 )	0.23 ( 2.66 )	-1.73-2.19	0.23 ( 0.04 )	-2.15 ( -3.81 )
HALLUCINATION	1	PSYCHIATRIC DISORDERS	0.27 ( 0.04 - 1.89 )	0.27 ( 2.02 )	-1.69-2.23	0.27 ( 0.05 )	-1.91 ( -3.57 )
SEASONAL ALLERGY	1	IMMUNE SYSTEM DISORDERS	0.97 ( 0.14 - 6.86 )	0.97 ( 0 )	-0.99-2.93	0.97 ( 0.19 )	-0.05 ( -1.72 )
JOINT STIFFNESS	1	MUSCULOSKELETAL AND CONNECTIVE TISSUE DISORDERS	0.75 ( 0.11 - 5.32 )	0.75 ( 0.08 )	-1.21-2.71	0.75 ( 0.15 )	-0.42 ( -2.08 )
RASH MACULO-PAPULAR	1	SKIN AND SUBCUTANEOUS TISSUE DISORDERS	1 ( 0.14 - 7.08 )	1 ( 0 )	-0.96-2.96	1 ( 0.19 )	0 ( -1.67 )
SYSTEMIC MYCOSIS	1	INFECTIONS AND INFESTATIONS	16.46 ( 2.31 - 117.33 )	16.46 ( 14.47 )	14.49-18.42	16.4 ( 3.17 )	4.04 ( 2.36 )
SINOBRONCHITIS	1	INFECTIONS AND INFESTATIONS	139.94 ( 19.12 - 1024.4 )	139.89 ( 133.72 )	137.9-141.88	135.68 ( 25.65 )	7.08 ( 5.35 )
HAEMOPHILUS INFECTION	1	INFECTIONS AND INFESTATIONS	19.64 ( 2.75 - 140.07 )	19.63 ( 17.61 )	17.67-21.6	19.55 ( 3.78 )	4.29 ( 2.61 )
RESPIRATORY DISTRESS	1	RESPIRATORY, THORACIC AND MEDIASTINAL DISORDERS	0.99 ( 0.14 - 7.04 )	0.99 ( 0 )	-0.97-2.95	0.99 ( 0.19 )	-0.01 ( -1.68 )
THERAPEUTIC PROCEDURE	1	SURGICAL AND MEDICAL PROCEDURES	18.5 ( 2.6 - 131.94 )	18.5 ( 16.48 )	16.53-20.46	18.43 ( 3.56 )	4.2 ( 2.53 )
TERMINAL STATE	1	GENERAL DISORDERS AND ADMINISTRATION SITE CONDITIONS	3.43 ( 0.48 - 24.35 )	3.43 ( 1.72 )	1.46-5.39	3.42 ( 0.66 )	1.78 ( 0.11 )
MOOD ALTERED	1	PSYCHIATRIC DISORDERS	0.98 ( 0.14 - 6.97 )	0.98 ( 0 )	-0.98-2.94	0.98 ( 0.19 )	-0.03 ( -1.7 )
IRRITABILITY	1	PSYCHIATRIC DISORDERS	0.52 ( 0.07 - 3.67 )	0.52 ( 0.45 )	-1.44-2.48	0.52 ( 0.1 )	-0.95 ( -2.62 )
ENDOTRACHEAL INTUBATION	1	SURGICAL AND MEDICAL PROCEDURES	7.4 ( 1.04 - 52.64 )	7.4 ( 5.53 )	5.44-9.36	7.39 ( 1.43 )	2.89 ( 1.21 )
URINE ABNORMALITY	1	RENAL AND URINARY DISORDERS	3.71 ( 0.52 - 26.39 )	3.71 ( 1.98 )	1.75-5.67	3.71 ( 0.72 )	1.89 ( 0.22 )
CHRONIC GRAFT VERSUS HOST DISEASE IN LUNG	1	IMMUNE SYSTEM DISORDERS	63.97 ( 8.88 - 460.66 )	63.95 ( 61.09 )	61.98-65.92	63.06 ( 12.09 )	5.98 ( 4.28 )
GENOTYPE DRUG RESISTANCE TEST POSITIVE	1	INVESTIGATIONS	26.19 ( 3.67 - 187.03 )	26.18 ( 24.08 )	24.21-28.14	26.03 ( 5.02 )	4.7 ( 3.02 )
BREAST CANCER	1	NEOPLASMS BENIGN, MALIGNANT AND UNSPECIFIED (INCL CYSTS AND POLYPS)	0.09 ( 0.01 - 0.62 )	0.09 ( 9.59 )	-1.87-2.05	0.09 ( 0.02 )	-3.52 ( -5.19 )
INFECTION IN AN IMMUNOCOMPROMISED HOST	1	INFECTIONS AND INFESTATIONS	52.68 ( 7.33 - 378.44 )	52.67 ( 50.1 )	50.69-54.64	52.06 ( 10 )	5.7 ( 4.01 )
INCORRECT DOSAGE ADMINISTERED	1	INJURY, POISONING AND PROCEDURAL COMPLICATIONS	3.78 ( 0.53 - 26.86 )	3.78 ( 2.04 )	1.82-5.74	3.78 ( 0.73 )	1.92 ( 0.25 )
IMMUNOSUPPRESSION	1	IMMUNE SYSTEM DISORDERS	2.02 ( 0.28 - 14.37 )	2.02 ( 0.52 )	0.06-3.98	2.02 ( 0.39 )	1.02 ( -0.65 )
SUSPECTED COVID-19	1	INFECTIONS AND INFESTATIONS	2 ( 0.28 - 14.21 )	2 ( 0.5 )	0.04-3.96	2 ( 0.39 )	1 ( -0.67 )
DISEASE COMPLICATION	1	GENERAL DISORDERS AND ADMINISTRATION SITE CONDITIONS	4.42 ( 0.62 - 31.42 )	4.42 ( 2.64 )	2.46-6.38	4.42 ( 0.86 )	2.14 ( 0.47 )
BLOOD CREATINE PHOSPHOKINASE INCREASED	1	INVESTIGATIONS	1.05 ( 0.15 - 7.49 )	1.05 ( 0 )	-0.91-3.01	1.05 ( 0.2 )	0.08 ( -1.59 )
CENTRAL VENOUS CATHETERISATION	1	SURGICAL AND MEDICAL PROCEDURES	6.51 ( 0.92 - 46.28 )	6.51 ( 4.65 )	4.55-8.47	6.5 ( 1.26 )	2.7 ( 1.03 )
RHINORRHOEA	1	RESPIRATORY, THORACIC AND MEDIASTINAL DISORDERS	0.27 ( 0.04 - 1.91 )	0.27 ( 1.99 )	-1.69-2.23	0.27 ( 0.05 )	-1.89 ( -3.56 )
COMPLICATION ASSOCIATED WITH DEVICE	1	GENERAL DISORDERS AND ADMINISTRATION SITE CONDITIONS	1.16 ( 0.16 - 8.23 )	1.16 ( 0.02 )	-0.8-3.12	1.16 ( 0.22 )	0.21 ( -1.45 )
IMPAIRED QUALITY OF LIFE	1	SOCIAL CIRCUMSTANCES	0.84 ( 0.12 - 5.98 )	0.84 ( 0.03 )	-1.12-2.8	0.84 ( 0.16 )	-0.25 ( -1.92 )
PARALYSIS	1	NERVOUS SYSTEM DISORDERS	1.63 ( 0.23 - 11.54 )	1.62 ( 0.24 )	-0.34-3.58	1.62 ( 0.31 )	0.7 ( -0.97 )
MINERAL DEFICIENCY	1	METABOLISM AND NUTRITION DISORDERS	114.82 ( 15.77 - 835.99 )	114.78 ( 109.97 )	112.8-116.77	111.94 ( 21.26 )	6.81 ( 5.08 )
RETCHING	1	GASTROINTESTINAL DISORDERS	1.11 ( 0.16 - 7.92 )	1.11 ( 0.01 )	-0.85-3.07	1.11 ( 0.22 )	0.16 ( -1.51 )
BRADYKINESIA	1	NERVOUS SYSTEM DISORDERS	2.09 ( 0.29 - 14.87 )	2.09 ( 0.57 )	0.13-4.05	2.09 ( 0.41 )	1.07 ( -0.6 )
HYPERBILIRUBINAEMIA	1	HEPATOBILIARY DISORDERS	2.31 ( 0.33 - 16.43 )	2.31 ( 0.74 )	0.35-4.27	2.31 ( 0.45 )	1.21 ( -0.46 )
TINNITUS	1	EAR AND LABYRINTH DISORDERS	0.51 ( 0.07 - 3.65 )	0.51 ( 0.46 )	-1.45-2.47	0.51 ( 0.1 )	-0.96 ( -2.63 )
THERAPEUTIC PRODUCT EFFECT INCOMPLETE	1	GENERAL DISORDERS AND ADMINISTRATION SITE CONDITIONS	0.12 ( 0.02 - 0.87 )	0.12 ( 6.28 )	-1.84-2.08	0.12 ( 0.02 )	-3.03 ( -4.69 )
MYOCARDITIS	1	CARDIAC DISORDERS	1.41 ( 0.2 - 9.99 )	1.41 ( 0.12 )	-0.55-3.37	1.41 ( 0.27 )	0.49 ( -1.18 )
CIRCULATORY COLLAPSE	1	VASCULAR DISORDERS	1.82 ( 0.26 - 12.95 )	1.82 ( 0.37 )	-0.14-3.78	1.82 ( 0.35 )	0.87 ( -0.8 )
SPEECH DISORDER	1	NERVOUS SYSTEM DISORDERS	0.44 ( 0.06 - 3.16 )	0.44 ( 0.69 )	-1.52-2.4	0.44 ( 0.09 )	-1.17 ( -2.84 )
NON-HODGKIN'S LYMPHOMA	1	NEOPLASMS BENIGN, MALIGNANT AND UNSPECIFIED (INCL CYSTS AND POLYPS)	3.24 ( 0.46 - 22.99 )	3.23 ( 1.54 )	1.27-5.19	3.23 ( 0.63 )	1.69 ( 0.02 )
CELLULITIS	1	INFECTIONS AND INFESTATIONS	0.43 ( 0.06 - 3.06 )	0.43 ( 0.75 )	-1.53-2.39	0.43 ( 0.08 )	-1.22 ( -2.88 )
ONYCHOCLASIS	1	SKIN AND SUBCUTANEOUS TISSUE DISORDERS	2.56 ( 0.36 - 18.16 )	2.56 ( 0.95 )	0.59-4.52	2.55 ( 0.5 )	1.35 ( -0.32 )
ONYCHOMALACIA	1	SKIN AND SUBCUTANEOUS TISSUE DISORDERS	159.93 ( 21.75 - 1175.8 )	159.88 ( 152.44 )	157.88-161.87	154.4 ( 29.09 )	7.27 ( 5.52 )
HEAD DISCOMFORT	1	NERVOUS SYSTEM DISORDERS	0.99 ( 0.14 - 7.05 )	0.99 ( 0 )	-0.97-2.95	0.99 ( 0.19 )	-0.01 ( -1.68 )
POST PROCEDURAL PRURITUS	1	INJURY, POISONING AND PROCEDURAL COMPLICATIONS	186.58 ( 25.23 - 1379.63 )	186.52 ( 177.15 )	184.52-188.52	179.1 ( 33.58 )	7.48 ( 5.72 )
ANTIBODY TEST ABNORMAL	1	INVESTIGATIONS	18.74 ( 2.63 - 133.6 )	18.73 ( 16.71 )	16.77-20.69	18.66 ( 3.61 )	4.22 ( 2.54 )
ENZYME LEVEL INCREASED	1	INVESTIGATIONS	18.2 ( 2.55 - 129.78 )	18.2 ( 16.19 )	16.23-20.16	18.13 ( 3.5 )	4.18 ( 2.5 )
STAPHYLOCOCCAL INFECTION	1	INFECTIONS AND INFESTATIONS	0.79 ( 0.11 - 5.62 )	0.79 ( 0.05 )	-1.17-2.75	0.79 ( 0.15 )	-0.34 ( -2 )
GASTRITIS	1	GASTROINTESTINAL DISORDERS	0.91 ( 0.13 - 6.46 )	0.91 ( 0.01 )	-1.05-2.87	0.91 ( 0.18 )	-0.14 ( -1.8 )
HERPES SIMPLEX	1	INFECTIONS AND INFESTATIONS	4.22 ( 0.59 - 30 )	4.22 ( 2.45 )	2.26-6.18	4.22 ( 0.82 )	2.08 ( 0.41 )
APLASIA PURE RED CELL	1	BLOOD AND LYMPHATIC SYSTEM DISORDERS	8.08 ( 1.14 - 57.5 )	8.08 ( 6.19 )	6.12-10.04	8.07 ( 1.56 )	3.01 ( 1.34 )
VASCULAR DEVICE USER	1	SOCIAL CIRCUMSTANCES	746.32 ( 89.82 - 6201.08 )	746.1 ( 637.8 )	743.98-748.21	639.65 ( 108.78 )	9.32 ( 7.37 )
PNEUMONIA INFLUENZAL	1	INFECTIONS AND INFESTATIONS	20.92 ( 2.93 - 149.28 )	20.92 ( 18.88 )	18.95-22.88	20.83 ( 4.02 )	4.38 ( 2.7 )
THERAPEUTIC RESPONSE DECREASED	1	GENERAL DISORDERS AND ADMINISTRATION SITE CONDITIONS	0.37 ( 0.05 - 2.6 )	0.37 ( 1.1 )	-1.59-2.33	0.37 ( 0.07 )	-1.45 ( -3.12 )
CYTOKINE RELEASE SYNDROME	1	IMMUNE SYSTEM DISORDERS	0.66 ( 0.09 - 4.71 )	0.66 ( 0.17 )	-1.3-2.62	0.66 ( 0.13 )	-0.59 ( -2.26 )
SKIN ULCER	1	SKIN AND SUBCUTANEOUS TISSUE DISORDERS	0.81 ( 0.11 - 5.76 )	0.81 ( 0.04 )	-1.15-2.77	0.81 ( 0.16 )	-0.3 ( -1.97 )
TOXIC SHOCK SYNDROME STREPTOCOCCAL	1	INFECTIONS AND INFESTATIONS	106.62 ( 14.67 - 774.9 )	106.59 ( 102.16 )	104.6-108.57	104.13 ( 19.81 )	6.7 ( 4.98 )
MYELOPROLIFERATIVE NEOPLASM	1	NEOPLASMS BENIGN, MALIGNANT AND UNSPECIFIED (INCL CYSTS AND POLYPS)	21.43 ( 3 - 152.86 )	21.42 ( 19.37 )	19.45-23.38	21.32 ( 4.12 )	4.41 ( 2.74 )
MYELODYSPLASTIC SYNDROME	1	NEOPLASMS BENIGN, MALIGNANT AND UNSPECIFIED (INCL CYSTS AND POLYPS)	1.81 ( 0.26 - 12.89 )	1.81 ( 0.37 )	-0.15-3.77	1.81 ( 0.35 )	0.86 ( -0.81 )
EAR INFECTION	1	INFECTIONS AND INFESTATIONS	0.64 ( 0.09 - 4.53 )	0.64 ( 0.21 )	-1.32-2.6	0.64 ( 0.12 )	-0.65 ( -2.32 )
MALIGNANT NEOPLASM PROGRESSION	1	NEOPLASMS BENIGN, MALIGNANT AND UNSPECIFIED (INCL CYSTS AND POLYPS)	0.18 ( 0.02 - 1.25 )	0.18 ( 3.88 )	-1.78-2.14	0.18 ( 0.03 )	-2.51 ( -4.18 )
PULMONARY THROMBOSIS	1	RESPIRATORY, THORACIC AND MEDIASTINAL DISORDERS	1.53 ( 0.22 - 10.87 )	1.53 ( 0.18 )	-0.43-3.49	1.53 ( 0.3 )	0.61 ( -1.05 )
LUNG PERFORATION	1	RESPIRATORY, THORACIC AND MEDIASTINAL DISORDERS	37.63 ( 5.26 - 269.43 )	37.62 ( 35.35 )	35.65-39.59	37.31 ( 7.19 )	5.22 ( 3.53 )
DYSSTASIA	1	NERVOUS SYSTEM DISORDERS	0.67 ( 0.09 - 4.73 )	0.67 ( 0.17 )	-1.29-2.63	0.67 ( 0.13 )	-0.59 ( -2.25 )
INCOHERENT	1	NERVOUS SYSTEM DISORDERS	5.31 ( 0.75 - 37.72 )	5.3 ( 3.49 )	3.34-7.26	5.3 ( 1.03 )	2.41 ( 0.74 )
AORTIC RUPTURE	1	VASCULAR DISORDERS	66.83 ( 9.28 - 481.59 )	66.81 ( 63.88 )	64.84-68.79	65.85 ( 12.61 )	6.04 ( 4.34 )
MOUTH INJURY	1	INJURY, POISONING AND PROCEDURAL COMPLICATIONS	14.4 ( 2.02 - 102.57 )	14.39 ( 12.42 )	12.43-16.36	14.35 ( 2.78 )	3.84 ( 2.17 )
GINGIVAL SWELLING	1	GASTROINTESTINAL DISORDERS	6.16 ( 0.87 - 43.8 )	6.16 ( 4.31 )	4.2-8.12	6.15 ( 1.19 )	2.62 ( 0.95 )
GINGIVAL PAIN	1	GASTROINTESTINAL DISORDERS	3.06 ( 0.43 - 21.73 )	3.06 ( 1.38 )	1.1-5.02	3.06 ( 0.59 )	1.61 ( -0.06 )
NEUTROPHIL COUNT DECREASED	1	INVESTIGATIONS	0.38 ( 0.05 - 2.69 )	0.38 ( 1.02 )	-1.58-2.34	0.38 ( 0.07 )	-1.4 ( -3.07 )
TRANSPLANT FAILURE	1	INJURY, POISONING AND PROCEDURAL COMPLICATIONS	10.82 ( 1.52 - 76.99 )	10.81 ( 8.88 )	8.85-12.78	10.79 ( 2.09 )	3.43 ( 1.76 )
GASTROINTESTINAL STOMA COMPLICATION	1	INJURY, POISONING AND PROCEDURAL COMPLICATIONS	14.35 ( 2.01 - 102.24 )	14.35 ( 12.38 )	12.39-16.31	14.31 ( 2.77 )	3.84 ( 2.16 )
EYE INFECTION VIRAL	1	INFECTIONS AND INFESTATIONS	43.06 ( 6.01 - 308.65 )	43.04 ( 40.68 )	41.07-45.01	42.64 ( 8.21 )	5.41 ( 3.72 )
VITREOUS FLOATERS	1	EYE DISORDERS	2.06 ( 0.29 - 14.63 )	2.06 ( 0.54 )	0.1-4.02	2.06 ( 0.4 )	1.04 ( -0.63 )
RETINAL DISORDER	1	EYE DISORDERS	11.06 ( 1.55 - 78.71 )	11.05 ( 9.12 )	9.09-13.02	11.03 ( 2.13 )	3.46 ( 1.79 )
EYE INFECTION	1	INFECTIONS AND INFESTATIONS	1.49 ( 0.21 - 10.57 )	1.49 ( 0.16 )	-0.47-3.45	1.49 ( 0.29 )	0.57 ( -1.09 )
GASTROINTESTINAL INFECTION	1	INFECTIONS AND INFESTATIONS	2.09 ( 0.29 - 14.87 )	2.09 ( 0.57 )	0.13-4.05	2.09 ( 0.41 )	1.07 ( -0.6 )
HIP FRACTURE	1	INJURY, POISONING AND PROCEDURAL COMPLICATIONS	0.64 ( 0.09 - 4.56 )	0.64 ( 0.2 )	-1.32-2.6	0.64 ( 0.12 )	-0.64 ( -2.31 )
HYPERHIDROSIS	1	SKIN AND SUBCUTANEOUS TISSUE DISORDERS	0.18 ( 0.03 - 1.29 )	0.18 ( 3.71 )	-1.78-2.14	0.18 ( 0.04 )	-2.46 ( -4.13 )
GASTROINTESTINAL PAIN	1	GASTROINTESTINAL DISORDERS	1.79 ( 0.25 - 12.72 )	1.79 ( 0.35 )	-0.17-3.75	1.79 ( 0.35 )	0.84 ( -0.83 )
EOSINOPHILIC PNEUMONIA	1	RESPIRATORY, THORACIC AND MEDIASTINAL DISORDERS	6.08 ( 0.86 - 43.26 )	6.08 ( 4.24 )	4.12-8.04	6.08 ( 1.18 )	2.6 ( 0.93 )
DRUG RESISTANCE MUTATION	1	CONGENITAL, FAMILIAL AND GENETIC DISORDERS	91.39 ( 12.62 - 662.02 )	91.36 ( 87.58 )	89.38-93.34	89.55 ( 17.08 )	6.48 ( 4.77 )
ULCER HAEMORRHAGE	1	GENERAL DISORDERS AND ADMINISTRATION SITE CONDITIONS	4.3 ( 0.61 - 30.57 )	4.3 ( 2.53 )	2.34-6.26	4.3 ( 0.83 )	2.1 ( 0.43 )
ANGER	1	PSYCHIATRIC DISORDERS	0.88 ( 0.12 - 6.27 )	0.88 ( 0.02 )	-1.08-2.84	0.88 ( 0.17 )	-0.18 ( -1.85 )
SNORING	1	RESPIRATORY, THORACIC AND MEDIASTINAL DISORDERS	5.52 ( 0.78 - 39.26 )	5.52 ( 3.7 )	3.56-7.48	5.51 ( 1.07 )	2.46 ( 0.79 )
SLEEP APNOEA SYNDROME	1	RESPIRATORY, THORACIC AND MEDIASTINAL DISORDERS	0.99 ( 0.14 - 7.06 )	0.99 ( 0 )	-0.97-2.95	0.99 ( 0.19 )	-0.01 ( -1.68 )
NEPHRITIS	1	RENAL AND URINARY DISORDERS	6.17 ( 0.87 - 43.86 )	6.17 ( 4.32 )	4.21-8.13	6.16 ( 1.19 )	2.62 ( 0.95 )
ACNE	1	SKIN AND SUBCUTANEOUS TISSUE DISORDERS	0.3 ( 0.04 - 2.12 )	0.3 ( 1.65 )	-1.66-2.26	0.3 ( 0.06 )	-1.74 ( -3.41 )
FRUSTRATION TOLERANCE DECREASED	1	PSYCHIATRIC DISORDERS	1.58 ( 0.22 - 11.2 )	1.58 ( 0.21 )	-0.38-3.54	1.58 ( 0.31 )	0.66 ( -1.01 )
APPETITE DISORDER	1	METABOLISM AND NUTRITION DISORDERS	2.61 ( 0.37 - 18.53 )	2.61 ( 0.99 )	0.65-4.57	2.61 ( 0.51 )	1.38 ( -0.29 )
B-CELL TYPE ACUTE LEUKAEMIA	1	NEOPLASMS BENIGN, MALIGNANT AND UNSPECIFIED (INCL CYSTS AND POLYPS)	35.26 ( 4.93 - 252.33 )	35.25 ( 33.02 )	33.28-37.22	34.98 ( 6.74 )	5.13 ( 3.44 )
GASTROINTESTINAL BACTERIAL INFECTION	1	INFECTIONS AND INFESTATIONS	12.23 ( 1.72 - 87.12 )	12.23 ( 10.28 )	10.27-14.19	12.2 ( 2.36 )	3.61 ( 1.94 )
INFLAMMATION	1	GENERAL DISORDERS AND ADMINISTRATION SITE CONDITIONS	0.3 ( 0.04 - 2.15 )	0.3 ( 1.6 )	-1.66-2.26	0.3 ( 0.06 )	-1.72 ( -3.39 )
BONE MARROW FAILURE	1	BLOOD AND LYMPHATIC SYSTEM DISORDERS	2.89 ( 0.41 - 20.55 )	2.89 ( 1.24 )	0.93-4.85	2.89 ( 0.56 )	1.53 ( -0.14 )
ABDOMINAL ABSCESS	1	INFECTIONS AND INFESTATIONS	5.15 ( 0.72 - 36.59 )	5.15 ( 3.34 )	3.18-7.11	5.14 ( 1 )	2.36 ( 0.69 )
MALNUTRITION	1	METABOLISM AND NUTRITION DISORDERS	2.09 ( 0.29 - 14.82 )	2.09 ( 0.56 )	0.12-4.05	2.08 ( 0.4 )	1.06 ( -0.61 )
CORONAVIRUS INFECTION	1	INFECTIONS AND INFESTATIONS	1.32 ( 0.19 - 9.37 )	1.32 ( 0.08 )	-0.64-3.28	1.32 ( 0.26 )	0.4 ( -1.27 )
ANAEMIA OF CHRONIC DISEASE	1	BLOOD AND LYMPHATIC SYSTEM DISORDERS	36.11 ( 5.05 - 258.48 )	36.1 ( 33.86 )	34.13-38.07	35.82 ( 6.9 )	5.16 ( 3.48 )
NORMOCYTIC ANAEMIA	1	BLOOD AND LYMPHATIC SYSTEM DISORDERS	10.06 ( 1.41 - 71.62 )	10.06 ( 8.14 )	8.1-12.02	10.04 ( 1.94 )	3.33 ( 1.66 )
MERKEL CELL POLYOMAVIRUS INFECTION	1	INFECTIONS AND INFESTATIONS	1119.49 ( 125.09 - 10019.01 )	1119.14 ( 893.72 )	1116.95-1121.33	895.51 ( 143.11 )	9.81 ( 7.77 )
NEPHROPATHY TOXIC	1	RENAL AND URINARY DISORDERS	1.75 ( 0.25 - 12.41 )	1.75 ( 0.32 )	-0.21-3.71	1.75 ( 0.34 )	0.8 ( -0.86 )
REBOUND EFFECT	1	GENERAL DISORDERS AND ADMINISTRATION SITE CONDITIONS	1.68 ( 0.24 - 11.95 )	1.68 ( 0.28 )	-0.28-3.64	1.68 ( 0.33 )	0.75 ( -0.92 )
RENAL CANCER	1	NEOPLASMS BENIGN, MALIGNANT AND UNSPECIFIED (INCL CYSTS AND POLYPS)	0.12 ( 0.02 - 0.84 )	0.12 ( 6.58 )	-1.84-2.08	0.12 ( 0.02 )	-3.08 ( -4.74 )
SCAR	1	INJURY, POISONING AND PROCEDURAL COMPLICATIONS	1.39 ( 0.2 - 9.91 )	1.39 ( 0.11 )	-0.57-3.35	1.39 ( 0.27 )	0.48 ( -1.19 )
INJURY	1	INJURY, POISONING AND PROCEDURAL COMPLICATIONS	0.41 ( 0.06 - 2.91 )	0.41 ( 0.85 )	-1.55-2.37	0.41 ( 0.08 )	-1.29 ( -2.96 )
RAYMOND-CESTAN SYNDROME	1	NERVOUS SYSTEM DISORDERS	Inf ( NaN - Inf )	Inf ( 4476.57 )	-	4477.57 ( 0 )	12.13 ( 9.49 )
REFUSAL OF TREATMENT BY PATIENT	1	SOCIAL CIRCUMSTANCES	4.95 ( 0.7 - 35.17 )	4.95 ( 3.15 )	2.99-6.91	4.94 ( 0.96 )	2.31 ( 0.64 )
CYSTITIS VIRAL	1	INFECTIONS AND INFESTATIONS	50.89 ( 7.09 - 365.4 )	50.87 ( 48.34 )	48.9-52.84	50.31 ( 9.67 )	5.65 ( 3.96 )
TONGUE DISCOMFORT	1	GASTROINTESTINAL DISORDERS	3.54 ( 0.5 - 25.16 )	3.54 ( 1.82 )	1.58-5.5	3.54 ( 0.69 )	1.82 ( 0.15 )
DEPRESSION	1	PSYCHIATRIC DISORDERS	0.11 ( 0.02 - 0.79 )	0.11 ( 7.14 )	-1.85-2.07	0.11 ( 0.02 )	-3.17 ( -4.84 )
HEPATITIS	1	HEPATOBILIARY DISORDERS	0.98 ( 0.14 - 6.95 )	0.98 ( 0 )	-0.98-2.94	0.98 ( 0.19 )	-0.03 ( -1.7 )
CHRONIC RESPIRATORY FAILURE	1	RESPIRATORY, THORACIC AND MEDIASTINAL DISORDERS	20.17 ( 2.83 - 143.87 )	20.16 ( 18.13 )	18.2-22.13	20.08 ( 3.88 )	4.33 ( 2.65 )
LOSS OF THERAPEUTIC RESPONSE	1	GENERAL DISORDERS AND ADMINISTRATION SITE CONDITIONS	3.12 ( 0.44 - 22.14 )	3.12 ( 1.44 )	1.15-5.08	3.11 ( 0.6 )	1.64 ( -0.03 )
MENTAL DISORDER	1	PSYCHIATRIC DISORDERS	0.42 ( 0.06 - 3.01 )	0.42 ( 0.78 )	-1.54-2.38	0.42 ( 0.08 )	-1.24 ( -2.91 )
BIPOLAR DISORDER	1	PSYCHIATRIC DISORDERS	2.43 ( 0.34 - 17.29 )	2.43 ( 0.84 )	0.47-4.39	2.43 ( 0.47 )	1.28 ( -0.39 )
LOCALISED INFECTION	1	INFECTIONS AND INFESTATIONS	0.74 ( 0.1 - 5.27 )	0.74 ( 0.09 )	-1.22-2.7	0.74 ( 0.14 )	-0.43 ( -2.1 )
CORONARY ARTERY DISEASE	1	CARDIAC DISORDERS	1.56 ( 0.22 - 11.1 )	1.56 ( 0.2 )	-0.4-3.52	1.56 ( 0.3 )	0.64 ( -1.02 )
ESCHERICHIA URINARY TRACT INFECTION	1	INFECTIONS AND INFESTATIONS	5.23 ( 0.74 - 37.19 )	5.23 ( 3.42 )	3.27-7.19	5.22 ( 1.01 )	2.39 ( 0.72 )
CHRONIC OBSTRUCTIVE PULMONARY DISEASE	1	RESPIRATORY, THORACIC AND MEDIASTINAL DISORDERS	0.48 ( 0.07 - 3.39 )	0.48 ( 0.57 )	-1.48-2.44	0.48 ( 0.09 )	-1.06 ( -2.73 )
SUBILEUS	1	GASTROINTESTINAL DISORDERS	13.74 ( 1.93 - 97.84 )	13.73 ( 11.77 )	11.77-15.69	13.69 ( 2.65 )	3.78 ( 2.1 )
RENAL TRANSPLANT FAILURE	1	INJURY, POISONING AND PROCEDURAL COMPLICATIONS	20.73 ( 2.91 - 147.89 )	20.72 ( 18.69 )	18.76-22.69	20.63 ( 3.99 )	4.37 ( 2.69 )
RADIOTHERAPY	1	SURGICAL AND MEDICAL PROCEDURES	12.1 ( 1.7 - 86.17 )	12.1 ( 10.15 )	10.14-14.06	12.07 ( 2.34 )	3.59 ( 1.92 )
GENERAL PHYSICAL HEALTH DETERIORATION	1	GENERAL DISORDERS AND ADMINISTRATION SITE CONDITIONS	0.16 ( 0.02 - 1.17 )	0.16 ( 4.26 )	-1.8-2.12	0.16 ( 0.03 )	-2.6 ( -4.27 )
RECTAL HAEMORRHAGE	1	GASTROINTESTINAL DISORDERS	0.59 ( 0.08 - 4.2 )	0.59 ( 0.28 )	-1.37-2.55	0.59 ( 0.11 )	-0.76 ( -2.42 )
GASTROENTERITIS NOROVIRUS	1	INFECTIONS AND INFESTATIONS	21.02 ( 2.95 - 149.98 )	21.02 ( 18.98 )	19.05-22.98	20.92 ( 4.04 )	4.39 ( 2.71 )
CHOLESTASIS	1	HEPATOBILIARY DISORDERS	1.22 ( 0.17 - 8.65 )	1.22 ( 0.04 )	-0.74-3.18	1.22 ( 0.24 )	0.28 ( -1.38 )
RENAL GRAFT INFECTION	1	INFECTIONS AND INFESTATIONS	51.47 ( 7.17 - 369.64 )	51.45 ( 48.91 )	49.48-53.43	50.88 ( 9.78 )	5.67 ( 3.97 )
BLOOD CHOLESTEROL ABNORMAL	1	INVESTIGATIONS	4.1 ( 0.58 - 29.17 )	4.1 ( 2.34 )	2.14-6.06	4.1 ( 0.79 )	2.04 ( 0.37 )
PULMONARY AMYLOIDOSIS	1	RESPIRATORY, THORACIC AND MEDIASTINAL DISORDERS	124.39 ( 17.05 - 907.53 )	124.35 ( 119.05 )	122.36-126.34	121.02 ( 22.94 )	6.92 ( 5.19 )
ALLERGIC SINUSITIS	1	RESPIRATORY, THORACIC AND MEDIASTINAL DISORDERS	16.71 ( 2.34 - 119.09 )	16.7 ( 14.71 )	14.74-18.67	16.65 ( 3.22 )	4.06 ( 2.38 )
HEPATITIS B CORE ANTIBODY POSITIVE	1	INVESTIGATIONS	43.9 ( 6.12 - 314.76 )	43.89 ( 41.5 )	41.92-45.86	43.47 ( 8.36 )	5.44 ( 3.75 )
CHOLANGITIS SCLEROSING	1	HEPATOBILIARY DISORDERS	6.38 ( 0.9 - 45.36 )	6.38 ( 4.53 )	4.42-8.34	6.37 ( 1.23 )	2.67 ( 1 )
CHOLECYSTITIS	1	HEPATOBILIARY DISORDERS	2.39 ( 0.34 - 16.98 )	2.39 ( 0.81 )	0.43-4.35	2.39 ( 0.46 )	1.26 ( -0.41 )
ACUTE MYELOID LEUKAEMIA	1	NEOPLASMS BENIGN, MALIGNANT AND UNSPECIFIED (INCL CYSTS AND POLYPS)	1.43 ( 0.2 - 10.13 )	1.43 ( 0.13 )	-0.53-3.39	1.43 ( 0.28 )	0.51 ( -1.16 )
ACUTE GRAFT VERSUS HOST DISEASE IN SKIN	1	IMMUNE SYSTEM DISORDERS	7.2 ( 1.01 - 51.2 )	7.2 ( 5.33 )	5.24-9.16	7.19 ( 1.39 )	2.85 ( 1.17 )
INCISIONAL HERNIA	1	INJURY, POISONING AND PROCEDURAL COMPLICATIONS	16.4 ( 2.3 - 116.9 )	16.4 ( 14.41 )	14.43-18.36	16.34 ( 3.16 )	4.03 ( 2.35 )
INTRACRANIAL HAEMATOMA	1	NERVOUS SYSTEM DISORDERS	67.85 ( 9.41 - 488.99 )	67.83 ( 64.86 )	65.85-69.8	66.83 ( 12.8 )	6.06 ( 4.36 )
HEPATITIS ACUTE	1	HEPATOBILIARY DISORDERS	4.35 ( 0.61 - 30.93 )	4.35 ( 2.58 )	2.39-6.31	4.35 ( 0.84 )	2.12 ( 0.45 )
CYTOMEGALOVIRUS TEST NEGATIVE	1	INVESTIGATIONS	4477.94 ( 280.02 - 71609.98 )	4476.57 ( 2237.29 )	4473.8-4479.34	2238.79 ( 220.13 )	11.13 ( 8.77 )
ESCHERICHIA BACTERAEMIA	1	INFECTIONS AND INFESTATIONS	7.73 ( 1.09 - 55.01 )	7.73 ( 5.85 )	5.77-9.69	7.72 ( 1.5 )	2.95 ( 1.28 )
PRODUCTIVE COUGH	1	RESPIRATORY, THORACIC AND MEDIASTINAL DISORDERS	0.36 ( 0.05 - 2.54 )	0.36 ( 1.15 )	-1.6-2.32	0.36 ( 0.07 )	-1.48 ( -3.15 )
ORTHOSTATIC HYPOTENSION	1	VASCULAR DISORDERS	1.15 ( 0.16 - 8.17 )	1.15 ( 0.02 )	-0.81-3.11	1.15 ( 0.22 )	0.2 ( -1.47 )
MEAN CELL VOLUME INCREASED	1	INVESTIGATIONS	6.06 ( 0.85 - 43.09 )	6.06 ( 4.22 )	4.1-8.02	6.05 ( 1.17 )	2.6 ( 0.93 )
BODY TEMPERATURE INCREASED	1	INVESTIGATIONS	0.92 ( 0.13 - 6.54 )	0.92 ( 0.01 )	-1.04-2.88	0.92 ( 0.18 )	-0.12 ( -1.79 )
HAEMATOMA	1	VASCULAR DISORDERS	0.99 ( 0.14 - 7.06 )	0.99 ( 0 )	-0.97-2.95	0.99 ( 0.19 )	-0.01 ( -1.68 )
POST PROCEDURAL HAEMATURIA	1	INJURY, POISONING AND PROCEDURAL COMPLICATIONS	154.41 ( 21.03 - 1133.91 )	154.36 ( 147.29 )	152.37-156.36	149.25 ( 28.14 )	7.22 ( 5.48 )
LIVER ABSCESS	1	INFECTIONS AND INFESTATIONS	6.34 ( 0.89 - 45.1 )	6.34 ( 4.49 )	4.38-8.3	6.33 ( 1.23 )	2.66 ( 0.99 )
CANCER IN REMISSION	1	NEOPLASMS BENIGN, MALIGNANT AND UNSPECIFIED (INCL CYSTS AND POLYPS)	52.07 ( 7.25 - 373.99 )	52.05 ( 49.5 )	50.08-54.02	51.47 ( 9.89 )	5.69 ( 3.99 )
DISABILITY	1	SOCIAL CIRCUMSTANCES	0.67 ( 0.09 - 4.73 )	0.67 ( 0.17 )	-1.29-2.63	0.67 ( 0.13 )	-0.59 ( -2.25 )
ORAL DISCOMFORT	1	GASTROINTESTINAL DISORDERS	1.78 ( 0.25 - 12.63 )	1.78 ( 0.34 )	-0.18-3.74	1.78 ( 0.34 )	0.83 ( -0.84 )
ORAL PAIN	1	GASTROINTESTINAL DISORDERS	0.93 ( 0.13 - 6.59 )	0.93 ( 0.01 )	-1.03-2.89	0.93 ( 0.18 )	-0.11 ( -1.77 )
NEAR DEATH EXPERIENCE	1	PSYCHIATRIC DISORDERS	2.79 ( 0.39 - 19.84 )	2.79 ( 1.15 )	0.83-4.75	2.79 ( 0.54 )	1.48 ( -0.19 )
URINARY TRACT INFECTION BACTERIAL	1	INFECTIONS AND INFESTATIONS	5.6 ( 0.79 - 39.8 )	5.6 ( 3.77 )	3.63-7.56	5.59 ( 1.08 )	2.48 ( 0.81 )
MASS	1	GENERAL DISORDERS AND ADMINISTRATION SITE CONDITIONS	1.51 ( 0.21 - 10.75 )	1.51 ( 0.17 )	-0.45-3.47	1.51 ( 0.29 )	0.6 ( -1.07 )
TOXIC SKIN ERUPTION	1	SKIN AND SUBCUTANEOUS TISSUE DISORDERS	2.55 ( 0.36 - 18.1 )	2.55 ( 0.94 )	0.59-4.51	2.55 ( 0.49 )	1.35 ( -0.32 )
STEVENS-JOHNSON SYNDROME	1	SKIN AND SUBCUTANEOUS TISSUE DISORDERS	1.51 ( 0.21 - 10.72 )	1.51 ( 0.17 )	-0.45-3.47	1.51 ( 0.29 )	0.59 ( -1.07 )
TOXIC EPIDERMAL NECROLYSIS	1	SKIN AND SUBCUTANEOUS TISSUE DISORDERS	1.56 ( 0.22 - 11.1 )	1.56 ( 0.2 )	-0.4-3.52	1.56 ( 0.3 )	0.64 ( -1.02 )
BLOOD CALCIUM DECREASED	1	INVESTIGATIONS	1.85 ( 0.26 - 13.12 )	1.85 ( 0.39 )	-0.11-3.81	1.85 ( 0.36 )	0.88 ( -0.78 )
BLOOD POTASSIUM DECREASED	1	INVESTIGATIONS	0.73 ( 0.1 - 5.17 )	0.73 ( 0.1 )	-1.23-2.69	0.73 ( 0.14 )	-0.46 ( -2.13 )
HAEMORRHAGE	1	VASCULAR DISORDERS	0.2 ( 0.03 - 1.43 )	0.2 ( 3.16 )	-1.76-2.16	0.2 ( 0.04 )	-2.31 ( -3.98 )
DRUG LEVEL DECREASED	1	INVESTIGATIONS	1.16 ( 0.16 - 8.25 )	1.16 ( 0.02 )	-0.8-3.12	1.16 ( 0.23 )	0.22 ( -1.45 )
LIVER FUNCTION TEST INCREASED	1	INVESTIGATIONS	0.78 ( 0.11 - 5.57 )	0.78 ( 0.06 )	-1.18-2.74	0.78 ( 0.15 )	-0.35 ( -2.02 )
THERAPEUTIC RESPONSE UNEXPECTED	1	GENERAL DISORDERS AND ADMINISTRATION SITE CONDITIONS	0.48 ( 0.07 - 3.41 )	0.48 ( 0.56 )	-1.48-2.44	0.48 ( 0.09 )	-1.06 ( -2.72 )
PRODUCT DISPENSING ISSUE	1	INJURY, POISONING AND PROCEDURAL COMPLICATIONS	4.55 ( 0.64 - 32.35 )	4.55 ( 2.77 )	2.59-6.51	4.55 ( 0.88 )	2.18 ( 0.52 )
MORAXELLA INFECTION	1	INFECTIONS AND INFESTATIONS	73.41 ( 10.17 - 529.71 )	73.39 ( 70.25 )	71.41-75.36	72.22 ( 13.82 )	6.17 ( 4.47 )
CANDIDA SEPSIS	1	INFECTIONS AND INFESTATIONS	27.14 ( 3.8 - 193.87 )	27.13 ( 25.02 )	25.17-29.1	26.97 ( 5.21 )	4.75 ( 3.07 )
STENT PLACEMENT	1	SURGICAL AND MEDICAL PROCEDURES	3.85 ( 0.54 - 27.34 )	3.85 ( 2.1 )	1.89-5.81	3.84 ( 0.74 )	1.94 ( 0.27 )
T-LYMPHOCYTE COUNT DECREASED	1	INVESTIGATIONS	24.47 ( 3.43 - 174.7 )	24.46 ( 22.38 )	22.5-26.43	24.33 ( 4.7 )	4.6 ( 2.92 )
PNEUMONIA FUNGAL	1	INFECTIONS AND INFESTATIONS	3.19 ( 0.45 - 22.68 )	3.19 ( 1.5 )	1.23-5.15	3.19 ( 0.62 )	1.67 ( 0 )
LOWER RESPIRATORY TRACT INFECTION FUNGAL	1	INFECTIONS AND INFESTATIONS	74.63 ( 10.34 - 538.69 )	74.61 ( 71.43 )	72.63-76.59	73.4 ( 14.04 )	6.2 ( 4.49 )
KLEBSIELLA URINARY TRACT INFECTION	1	INFECTIONS AND INFESTATIONS	86.11 ( 11.9 - 623.11 )	86.09 ( 82.51 )	84.11-88.07	84.48 ( 16.13 )	6.4 ( 4.69 )
ENCEPHALITIS CYTOMEGALOVIRUS	1	INFECTIONS AND INFESTATIONS	35.82 ( 5.01 - 256.4 )	35.81 ( 33.57 )	33.85-37.78	35.54 ( 6.85 )	5.15 ( 3.47 )
VIRAL MUTATION IDENTIFIED	1	INVESTIGATIONS	3.4 ( 0.48 - 24.18 )	3.4 ( 1.69 )	1.44-5.36	3.4 ( 0.66 )	1.77 ( 0.1 )
NEOPLASM PROGRESSION	1	NEOPLASMS BENIGN, MALIGNANT AND UNSPECIFIED (INCL CYSTS AND POLYPS)	0.36 ( 0.05 - 2.54 )	0.36 ( 1.16 )	-1.6-2.32	0.36 ( 0.07 )	-1.48 ( -3.15 )
METASTASES TO CENTRAL NERVOUS SYSTEM	1	NEOPLASMS BENIGN, MALIGNANT AND UNSPECIFIED (INCL CYSTS AND POLYPS)	1.49 ( 0.21 - 10.61 )	1.49 ( 0.16 )	-0.47-3.45	1.49 ( 0.29 )	0.58 ( -1.09 )
TREATMENT NONCOMPLIANCE	1	GENERAL DISORDERS AND ADMINISTRATION SITE CONDITIONS	0.39 ( 0.05 - 2.76 )	0.39 ( 0.96 )	-1.57-2.35	0.39 ( 0.08 )	-1.36 ( -3.03 )
MIDDLE EAR EFFUSION	1	EAR AND LABYRINTH DISORDERS	10.98 ( 1.54 - 78.13 )	10.97 ( 9.04 )	9.01-12.93	10.95 ( 2.12 )	3.45 ( 1.78 )
INFECTIVE GLOSSITIS	1	INFECTIONS AND INFESTATIONS	139.94 ( 19.12 - 1024.4 )	139.89 ( 133.72 )	137.9-141.88	135.68 ( 25.65 )	7.08 ( 5.35 )
EAR DISORDER	1	EAR AND LABYRINTH DISORDERS	3.98 ( 0.56 - 28.29 )	3.98 ( 2.23 )	2.02-5.94	3.98 ( 0.77 )	1.99 ( 0.32 )
BEDRIDDEN	1	SOCIAL CIRCUMSTANCES	1.67 ( 0.23 - 11.83 )	1.67 ( 0.27 )	-0.29-3.63	1.67 ( 0.32 )	0.74 ( -0.93 )
INTESTINAL OBSTRUCTION	1	GASTROINTESTINAL DISORDERS	0.55 ( 0.08 - 3.88 )	0.55 ( 0.38 )	-1.41-2.51	0.55 ( 0.11 )	-0.87 ( -2.54 )
HEPATIC ENZYME INCREASED	1	INVESTIGATIONS	0.26 ( 0.04 - 1.87 )	0.26 ( 2.05 )	-1.7-2.22	0.26 ( 0.05 )	-1.92 ( -3.59 )
BLOOD CREATININE DECREASED	1	INVESTIGATIONS	6.06 ( 0.85 - 43.09 )	6.06 ( 4.22 )	4.1-8.02	6.05 ( 1.17 )	2.6 ( 0.93 )
ADENOVIRUS ENCEPHALOMYELORADICULITIS	1	INFECTIONS AND INFESTATIONS	Inf ( NaN - Inf )	Inf ( 4476.57 )	-	4477.57 ( 0 )	12.13 ( 9.49 )
DEVICE BREAKAGE	1	PRODUCT ISSUES	0.39 ( 0.05 - 2.77 )	0.39 ( 0.96 )	-1.57-2.35	0.39 ( 0.08 )	-1.36 ( -3.03 )
CARBON DIOXIDE DECREASED	1	INVESTIGATIONS	22.5 ( 3.15 - 160.58 )	22.5 ( 20.44 )	20.53-24.46	22.39 ( 4.32 )	4.48 ( 2.81 )
BRONCHOSCOPY	1	INVESTIGATIONS	77.21 ( 10.69 - 557.57 )	77.18 ( 73.92 )	75.21-79.16	75.89 ( 14.51 )	6.25 ( 4.54 )
SPIROMETRY ABNORMAL	1	INVESTIGATIONS	16.28 ( 2.28 - 116.05 )	16.28 ( 14.29 )	14.32-18.24	16.22 ( 3.14 )	4.02 ( 2.34 )
ENTEROVIRUS INFECTION	1	INFECTIONS AND INFESTATIONS	14.98 ( 2.1 - 106.7 )	14.97 ( 13 )	13.01-16.93	14.93 ( 2.89 )	3.9 ( 2.22 )
VIRAL TITRE DECREASED	1	INVESTIGATIONS	447.79 ( 57.3 - 3499.18 )	447.66 ( 405.15 )	445.6-449.71	407.05 ( 72.87 )	8.67 ( 6.81 )
PNEUMONITIS	1	RESPIRATORY, THORACIC AND MEDIASTINAL DISORDERS	0.68 ( 0.1 - 4.83 )	0.68 ( 0.15 )	-1.28-2.64	0.68 ( 0.13 )	-0.56 ( -2.22 )
PHOTOPSIA	1	EYE DISORDERS	4.02 ( 0.57 - 28.59 )	4.02 ( 2.27 )	2.06-5.98	4.02 ( 0.78 )	2.01 ( 0.34 )
HEART RATE ABNORMAL	1	INVESTIGATIONS	3.09 ( 0.43 - 21.96 )	3.09 ( 1.41 )	1.13-5.05	3.09 ( 0.6 )	1.63 ( -0.04 )
PRODUCT ADMINISTRATION INTERRUPTED	1	INJURY, POISONING AND PROCEDURAL COMPLICATIONS	0.96 ( 0.14 - 6.81 )	0.96 ( 0 )	-1-2.92	0.96 ( 0.19 )	-0.06 ( -1.73 )
BLOOD DISORDER	1	BLOOD AND LYMPHATIC SYSTEM DISORDERS	2.52 ( 0.36 - 17.92 )	2.52 ( 0.92 )	0.56-4.48	2.52 ( 0.49 )	1.33 ( -0.33 )
TYPE 2 DIABETES MELLITUS	1	METABOLISM AND NUTRITION DISORDERS	0.86 ( 0.12 - 6.13 )	0.86 ( 0.02 )	-1.1-2.82	0.86 ( 0.17 )	-0.21 ( -1.88 )
HYPOMAGNESAEMIA	1	METABOLISM AND NUTRITION DISORDERS	1.33 ( 0.19 - 9.42 )	1.33 ( 0.08 )	-0.63-3.29	1.33 ( 0.26 )	0.41 ( -1.26 )
T-CELL PROLYMPHOCYTIC LEUKAEMIA	1	NEOPLASMS BENIGN, MALIGNANT AND UNSPECIFIED (INCL CYSTS AND POLYPS)	165.85 ( 22.53 - 1220.9 )	165.8 ( 157.96 )	163.8-167.79	159.91 ( 30.09 )	7.32 ( 5.57 )
PHOSPHORUS METABOLISM DISORDER	1	METABOLISM AND NUTRITION DISORDERS	895.59 ( 104.6 - 7668.12 )	895.31 ( 744.43 )	893.17-897.46	746.26 ( 123.76 )	9.54 ( 7.55 )
URTICARIA	1	SKIN AND SUBCUTANEOUS TISSUE DISORDERS	0.13 ( 0.02 - 0.95 )	0.13 ( 5.59 )	-1.83-2.09	0.13 ( 0.03 )	-2.9 ( -4.56 )
IRON DEFICIENCY ANAEMIA	1	BLOOD AND LYMPHATIC SYSTEM DISORDERS	2.72 ( 0.38 - 19.35 )	2.72 ( 1.09 )	0.76-4.68	2.72 ( 0.53 )	1.44 ( -0.22 )
ADRENAL INSUFFICIENCY	1	ENDOCRINE DISORDERS	1.25 ( 0.18 - 8.85 )	1.25 ( 0.05 )	-0.71-3.21	1.25 ( 0.24 )	0.32 ( -1.35 )
HYPOPHOSPHATAEMIA	1	METABOLISM AND NUTRITION DISORDERS	2.36 ( 0.33 - 16.73 )	2.35 ( 0.78 )	0.39-4.32	2.35 ( 0.46 )	1.24 ( -0.43 )
LIPID METABOLISM DISORDER	1	METABOLISM AND NUTRITION DISORDERS	48.15 ( 6.71 - 345.54 )	48.14 ( 45.67 )	46.16-50.11	47.63 ( 9.16 )	5.57 ( 3.88 )
HYPERPHOSPHATAEMIA	1	METABOLISM AND NUTRITION DISORDERS	8.25 ( 1.16 - 58.67 )	8.24 ( 6.35 )	6.28-10.21	8.23 ( 1.59 )	3.04 ( 1.37 )
PROTEINURIA	1	RENAL AND URINARY DISORDERS	0.97 ( 0.14 - 6.9 )	0.97 ( 0 )	-0.99-2.93	0.97 ( 0.19 )	-0.04 ( -1.71 )
AUTOINFLAMMATORY DISEASE	1	IMMUNE SYSTEM DISORDERS	51.47 ( 7.17 - 369.64 )	51.45 ( 48.91 )	49.48-53.43	50.88 ( 9.78 )	5.67 ( 3.97 )
HYPERMAGNESAEMIA	1	METABOLISM AND NUTRITION DISORDERS	35.54 ( 4.97 - 254.34 )	35.53 ( 33.29 )	33.56-37.5	35.26 ( 6.79 )	5.14 ( 3.45 )
HYPERPARATHYROIDISM	1	ENDOCRINE DISORDERS	13.65 ( 1.92 - 97.24 )	13.65 ( 11.69 )	11.69-15.61	13.61 ( 2.63 )	3.77 ( 2.09 )
TRANSFUSION	1	SURGICAL AND MEDICAL PROCEDURES	2.12 ( 0.3 - 15.04 )	2.12 ( 0.59 )	0.16-4.08	2.12 ( 0.41 )	1.08 ( -0.59 )
INTERSTITIAL LUNG DISEASE	1	RESPIRATORY, THORACIC AND MEDIASTINAL DISORDERS	0.42 ( 0.06 - 3.01 )	0.42 ( 0.78 )	-1.54-2.38	0.42 ( 0.08 )	-1.24 ( -2.9 )
INFREQUENT BOWEL MOVEMENTS	1	GASTROINTESTINAL DISORDERS	8.1 ( 1.14 - 57.6 )	8.1 ( 6.21 )	6.13-10.06	8.08 ( 1.57 )	3.01 ( 1.34 )
BLOOD IRON DECREASED	1	INVESTIGATIONS	1.32 ( 0.19 - 9.35 )	1.32 ( 0.08 )	-0.64-3.28	1.32 ( 0.26 )	0.4 ( -1.27 )
WHEELCHAIR USER	1	SOCIAL CIRCUMSTANCES	4.3 ( 0.6 - 30.54 )	4.3 ( 2.53 )	2.34-6.26	4.29 ( 0.83 )	2.1 ( 0.43 )
SHOCK	1	VASCULAR DISORDERS	1.08 ( 0.15 - 7.64 )	1.08 ( 0.01 )	-0.88-3.04	1.08 ( 0.21 )	0.11 ( -1.56 )
CHRONIC LEFT VENTRICULAR FAILURE	1	CARDIAC DISORDERS	37.32 ( 5.21 - 267.17 )	37.3 ( 35.04 )	35.34-39.27	37 ( 7.13 )	5.21 ( 3.52 )
ACUTE RESPIRATORY FAILURE	1	RESPIRATORY, THORACIC AND MEDIASTINAL DISORDERS	0.99 ( 0.14 - 7.03 )	0.99 ( 0 )	-0.97-2.95	0.99 ( 0.19 )	-0.02 ( -1.68 )
LACTIC ACIDOSIS	1	METABOLISM AND NUTRITION DISORDERS	0.65 ( 0.09 - 4.61 )	0.65 ( 0.19 )	-1.31-2.61	0.65 ( 0.13 )	-0.62 ( -2.29 )
CARDIOGENIC SHOCK	1	CARDIAC DISORDERS	1.36 ( 0.19 - 9.68 )	1.36 ( 0.1 )	-0.6-3.32	1.36 ( 0.26 )	0.45 ( -1.22 )
HAEMOPHAGOCYTIC LYMPHOHISTIOCYTOSIS	1	IMMUNE SYSTEM DISORDERS	1.6 ( 0.22 - 11.34 )	1.6 ( 0.22 )	-0.36-3.56	1.6 ( 0.31 )	0.67 ( -0.99 )
SPINAL OPERATION	1	SURGICAL AND MEDICAL PROCEDURES	1.11 ( 0.16 - 7.89 )	1.11 ( 0.01 )	-0.85-3.07	1.11 ( 0.22 )	0.15 ( -1.52 )
LARGE INTESTINE INFECTION	1	INFECTIONS AND INFESTATIONS	8.8 ( 1.24 - 62.59 )	8.79 ( 6.9 )	6.83-10.76	8.78 ( 1.7 )	3.13 ( 1.46 )
GASTROENTERITIS VIRAL	1	INFECTIONS AND INFESTATIONS	1.16 ( 0.16 - 8.22 )	1.16 ( 0.02 )	-0.8-3.12	1.16 ( 0.22 )	0.21 ( -1.46 )
COMPLICATIONS OF TRANSPLANTED LUNG	1	INJURY, POISONING AND PROCEDURAL COMPLICATIONS	75.9 ( 10.51 - 547.97 )	75.87 ( 72.66 )	73.9-77.85	74.63 ( 14.27 )	6.22 ( 4.51 )
MUSCULOSKELETAL STIFFNESS	1	MUSCULOSKELETAL AND CONNECTIVE TISSUE DISORDERS	0.19 ( 0.03 - 1.34 )	0.19 ( 3.48 )	-1.77-2.15	0.19 ( 0.04 )	-2.4 ( -4.07 )
MOVEMENT DISORDER	1	NERVOUS SYSTEM DISORDERS	0.67 ( 0.09 - 4.77 )	0.67 ( 0.16 )	-1.29-2.63	0.67 ( 0.13 )	-0.57 ( -2.24 )
ERYTHEMA	1	SKIN AND SUBCUTANEOUS TISSUE DISORDERS	0.11 ( 0.02 - 0.79 )	0.11 ( 7.14 )	-1.85-2.07	0.11 ( 0.02 )	-3.17 ( -4.84 )
WEIGHT BEARING DIFFICULTY	1	MUSCULOSKELETAL AND CONNECTIVE TISSUE DISORDERS	7.51 ( 1.06 - 53.44 )	7.51 ( 5.63 )	5.55-9.47	7.5 ( 1.45 )	2.91 ( 1.24 )
POST-ACUTE COVID-19 SYNDROME	1	INFECTIONS AND INFESTATIONS	6.04 ( 0.85 - 42.97 )	6.04 ( 4.2 )	4.08-8	6.03 ( 1.17 )	2.59 ( 0.92 )
BACTERIAL SEPSIS	1	INFECTIONS AND INFESTATIONS	7.55 ( 1.06 - 53.71 )	7.55 ( 5.67 )	5.59-9.51	7.54 ( 1.46 )	2.91 ( 1.24 )
HYPERTENSION	1	VASCULAR DISORDERS	0.09 ( 0.01 - 0.66 )	0.09 ( 8.81 )	-1.87-2.05	0.09 ( 0.02 )	-3.42 ( -5.08 )
PANCREATITIS	1	GASTROINTESTINAL DISORDERS	0.56 ( 0.08 - 3.99 )	0.56 ( 0.34 )	-1.4-2.52	0.56 ( 0.11 )	-0.83 ( -2.5 )
FEMUR FRACTURE	1	INJURY, POISONING AND PROCEDURAL COMPLICATIONS	0.94 ( 0.13 - 6.67 )	0.94 ( 0 )	-1.02-2.9	0.94 ( 0.18 )	-0.09 ( -1.76 )
ECCHYMOSIS	1	SKIN AND SUBCUTANEOUS TISSUE DISORDERS	4.42 ( 0.62 - 31.39 )	4.41 ( 2.64 )	2.45-6.38	4.41 ( 0.85 )	2.14 ( 0.47 )
BODY TEMPERATURE ABNORMAL	1	INVESTIGATIONS	7.73 ( 1.09 - 55.01 )	7.73 ( 5.85 )	5.77-9.69	7.72 ( 1.5 )	2.95 ( 1.28 )
ODYNOPHAGIA	1	GASTROINTESTINAL DISORDERS	3.7 ( 0.52 - 26.3 )	3.7 ( 1.97 )	1.74-5.66	3.7 ( 0.72 )	1.89 ( 0.22 )
NOROVIRUS INFECTION	1	INFECTIONS AND INFESTATIONS	9.93 ( 1.4 - 70.66 )	9.93 ( 8.01 )	7.96-11.89	9.91 ( 1.92 )	3.31 ( 1.64 )
PERICARDIAL DISEASE	1	CARDIAC DISORDERS	56.68 ( 7.88 - 407.54 )	56.67 ( 54 )	54.69-58.64	55.97 ( 10.74 )	5.81 ( 4.11 )
LARYNGEAL NEOPLASM	1	NEOPLASMS BENIGN, MALIGNANT AND UNSPECIFIED (INCL CYSTS AND POLYPS)	106.62 ( 14.67 - 774.9 )	106.59 ( 102.16 )	104.6-108.57	104.13 ( 19.81 )	6.7 ( 4.98 )
FLANK PAIN	1	MUSCULOSKELETAL AND CONNECTIVE TISSUE DISORDERS	2.22 ( 0.31 - 15.76 )	2.22 ( 0.67 )	0.26-4.18	2.22 ( 0.43 )	1.15 ( -0.52 )
PRODUCT DOSE OMISSION IN ERROR	1	INJURY, POISONING AND PROCEDURAL COMPLICATIONS	0.37 ( 0.05 - 2.62 )	0.37 ( 1.08 )	-1.59-2.33	0.37 ( 0.07 )	-1.44 ( -3.11 )
AORTIC ARTERIOSCLEROSIS	1	VASCULAR DISORDERS	8.01 ( 1.13 - 56.98 )	8.01 ( 6.12 )	6.05-9.97	8 ( 1.55 )	3 ( 1.33 )
DISEASE PROGRESSION	1	GENERAL DISORDERS AND ADMINISTRATION SITE CONDITIONS	0.14 ( 0.02 - 0.98 )	0.14 ( 5.35 )	-1.82-2.1	0.14 ( 0.03 )	-2.85 ( -4.51 )
GALLBLADDER DISORDER	1	HEPATOBILIARY DISORDERS	1.74 ( 0.25 - 12.37 )	1.74 ( 0.31 )	-0.22-3.7	1.74 ( 0.34 )	0.8 ( -0.87 )
FAILURE TO THRIVE	1	METABOLISM AND NUTRITION DISORDERS	6.6 ( 0.93 - 46.97 )	6.6 ( 4.75 )	4.64-8.56	6.59 ( 1.28 )	2.72 ( 1.05 )
MUSCULOSKELETAL PAIN	1	MUSCULOSKELETAL AND CONNECTIVE TISSUE DISORDERS	0.93 ( 0.13 - 6.58 )	0.93 ( 0.01 )	-1.03-2.89	0.93 ( 0.18 )	-0.11 ( -1.78 )
HYPERCHLORHYDRIA	1	GASTROINTESTINAL DISORDERS	4.18 ( 0.59 - 29.74 )	4.18 ( 2.42 )	2.22-6.14	4.18 ( 0.81 )	2.06 ( 0.39 )
PRODUCT USE COMPLAINT	1	INJURY, POISONING AND PROCEDURAL COMPLICATIONS	0.81 ( 0.11 - 5.72 )	0.81 ( 0.05 )	-1.15-2.77	0.81 ( 0.16 )	-0.31 ( -1.98 )
INTENTIONAL PRODUCT USE ISSUE	1	INJURY, POISONING AND PROCEDURAL COMPLICATIONS	0.12 ( 0.02 - 0.83 )	0.12 ( 6.71 )	-1.84-2.08	0.12 ( 0.02 )	-3.1 ( -4.77 )
COMA	1	NERVOUS SYSTEM DISORDERS	0.54 ( 0.08 - 3.8 )	0.54 ( 0.4 )	-1.42-2.5	0.54 ( 0.1 )	-0.9 ( -2.57 )
UROSEPSIS	1	INFECTIONS AND INFESTATIONS	2.24 ( 0.31 - 15.9 )	2.24 ( 0.68 )	0.28-4.2	2.24 ( 0.43 )	1.16 ( -0.51 )
HAEMORRHOIDS	1	GASTROINTESTINAL DISORDERS	1.21 ( 0.17 - 8.56 )	1.21 ( 0.04 )	-0.75-3.17	1.21 ( 0.23 )	0.27 ( -1.4 )
DIVERTICULITIS	1	INFECTIONS AND INFESTATIONS	0.73 ( 0.1 - 5.17 )	0.73 ( 0.1 )	-1.23-2.69	0.73 ( 0.14 )	-0.46 ( -2.13 )
SURGERY	1	SURGICAL AND MEDICAL PROCEDURES	0.34 ( 0.05 - 2.39 )	0.34 ( 1.31 )	-1.62-2.3	0.34 ( 0.07 )	-1.57 ( -3.24 )
INCORRECT PRODUCT ADMINISTRATION DURATION	1	INJURY, POISONING AND PROCEDURAL COMPLICATIONS	0.57 ( 0.08 - 4.07 )	0.57 ( 0.32 )	-1.39-2.53	0.57 ( 0.11 )	-0.8 ( -2.47 )
RENAL TRANSPLANT	1	SURGICAL AND MEDICAL PROCEDURES	6.89 ( 0.97 - 48.99 )	6.89 ( 5.02 )	4.93-8.85	6.88 ( 1.33 )	2.78 ( 1.11 )
